# Supplementary material for: Disodium hydrogen citrate sesquihydrate, Na2HC6H5O7(H2O)1.5
Source: Acta Crystallogr E Crystallogr Commun. 2016 Jun 14;72(Pt 7):943–6. doi: 10.1107/S2056989016009014 (PMC4992911; doi:10.1107/S2056989016009014)
Supplement: Supplementary file 1 [file e-72-00943-sup1.cif]

##############################################################################
#                                                                            #
# This CIF contains the data in a paper accepted for publication in          #
# Acta Crystallographica Section E. It conforms to the requirements of       #
# Notes for Authors for Acta Crystallographica Section E, and has been       #
# peer reviewed under the auspices of the IUCr Commission on Journals.       #
#                                                                            #
# Full details of the Crystallographic Information File format               #
# are given in the paper "The Crystallographic Information File (CIF):       #
# a New Standard Archive File for Crystallography" by S. R. Hall, F. H.      #
# Allen and I. D. Brown [Acta Cryst. (1991), A47, 655-685].                  #
#                                                                            #
# The current version of the core CIF dictionary is obtainable from          #
# ftp://ftp.iucr.org/pub/cif_core.dic.                                       #
#                                                                            #
# Software is freely available for graphical display of the structure(s)     #
# in this CIF. For information consult the CIF software page                 #
# http://www.iucr.org/resources/cif/software.                                #
#                                                                            #
# This file may be used for bona fide research purposes within the           #
# scientific community so long as proper attribution is given to the journal # 
# article from which it was obtained.                                        #
#                                                                            #
##############################################################################
data_na2c
_database_code_depnum_ccdc_archive 'CCDC 1483448'
_audit_creation_method
;
  Olex2 1.1
  (compiled Nov  1 2011 20:42:30, GUI svn.r3906)
;
_journal_date_recd_electronic     2016-05-20
_journal_date_accepted     2016-06-03
_journal_name_full     'Acta Crystallographica, Section E'
_journal_year     2016
_journal_volume     72
_journal_issue      7
_journal_page_first     943
_journal_page_last     946
_journal_paper_category     GM
_journal_paper_doi     10.1107/S2056989016009014
_journal_coeditor_code     VN2112
_publ_contact_author_name     'James A. Kaduk'
_publ_contact_author_address
;
Illinois Institute of Technology
Department of Chemistry
3101 S. Dearborn St.
Chicago IL 60616
USA
;
_publ_contact_author_email     kaduk@polycrystallography.com
_publ_contact_author_phone     1-630-605-0274
_publ_section_title
;
Disodium hydrogen citrate sesquihydrate, Na~2~HC~6~H~5~O~7~(H~2~O)~1.5~
;
loop_
    _publ_author_name
    _publ_author_address
    'Alagappa Rammohan' 'Atlantic International University, Honolulu HI USA'
    'Amy A. Sarjeant'
             'Department of Chemistry, Northwestern University, Evanston IL USA'
    'James A. Kaduk'
;
Illinois Institute of Technology
Department of Chemistry
3101 S. Dearborn St.
Chicago IL 60616
USA
;
_publ_section_synopsis
;
The crystal structure of disodium hydrogen citrate sesquihydrate has been
solved and refined using laboratory X-ray single-crystal diffraction data, and
optimized using density functional techniques.
;
_chemical_name_systematic     'Disodium hydrogen citrate sesquihydrate'
_chemical_name_common     ?
_chemical_formula_moiety     '2(Na +), C6 H6 O7 2-, 1.5(H2 O)'
_chemical_formula_sum     'C6 H9 Na2 O8.5'
_chemical_formula_iupac     '2Na +, C6 H6 O7 2-, 1.5H2 O'
_chemical_formula_weight     263.11
_chemical_melting_point     ?
_symmetry_cell_setting     ?
_symmetry_space_group_name_h-m     P-1
_space_group_crystal_system     triclinic
_space_group_name_H-M_alt     'P -1'
_space_group_name_Hall     '-P 1'
loop_
    _space_group_symop_id
    _space_group_symop_operation_xyz
    1 'x, y, z'
    2 '-x, -y, -z'
_cell_length_a     8.6713(3)
_cell_length_b     10.6475(4)
_cell_length_c     10.9961(4)
_cell_angle_alpha     68.4610(10)
_cell_angle_beta     79.617(2)
_cell_angle_gamma     81.799(2)
_cell_volume     925.63(6)
_cell_formula_units_Z     4
_cell_measurement_reflns_used     7113
_cell_measurement_theta_min     4.36
_cell_measurement_theta_max     67.11
_cell_measurement_temperature     100(2)
_exptl_crystal_description     rod
_exptl_crystal_colour     colourless
_exptl_crystal_size_max     0.24
_exptl_crystal_size_mid     0.136
_exptl_crystal_size_min     0.061
_exptl_crystal_density_diffrn     1.888
_exptl_crystal_density_meas     ?
_exptl_crystal_density_method     'not measured'
_exptl_crystal_F_000     540
_exptl_absorpt_coefficient_mu     2.338
_exptl_absorpt_correction_type     multi-scan
_exptl_absorpt_process_details
;
(<i>SADABS</i>; Bruker, 2006)
;
_exptl_absorpt_correction_T_min     0.6517
_exptl_absorpt_correction_T_max     0.7530
_exptl_special_details
;
<i>SADABS</i> (Bruker,2006) was used for absorption correction.
R(int) was 0.0787 before and 0.0318 after correction.
The Ratio of minimum to maximum transmission is 0.8655.
The \l/2 correction factor is 0.0015.
;
_diffrn_ambient_temperature     99.99
_diffrn_radiation_type     CuK\a
_diffrn_radiation_wavelength     1.54184
_diffrn_radiation_monochromator     'MX optics'
_diffrn_measurement_device_type     'Bruker Kappa APEX CCD area detector'
_diffrn_measurement_method     '\w and \f scans'
_diffrn_detector_area_resol_mean     8
_diffrn_reflns_number     9177
_diffrn_reflns_av_R_equivalents     0.0210
_diffrn_reflns_theta_min     4.36
_diffrn_reflns_theta_max     67.56
_diffrn_reflns_theta_full     67.56
_diffrn_measured_fraction_theta_max     0.966
_diffrn_measured_fraction_theta_full     0.966
_diffrn_reflns_limit_h_min     -7
_diffrn_reflns_limit_h_max     10
_diffrn_reflns_limit_k_min     -12
_diffrn_reflns_limit_k_max     12
_diffrn_reflns_limit_l_min     -13
_diffrn_reflns_limit_l_max     12
loop_
    _refln_index_h
    _refln_index_k
    _refln_index_l
    _refln_observed_status
    _refln_F_squared_meas
    _refln_F_squared_calc
    1 0 0 o 119.13 125.79
    2 0 0 o 2700.07 2799.41
    3 0 0 o 3466.26 3640.25
    4 0 0 o 102.57 134.62
    5 0 0 o 43.98 45.80
    6 0 0 o 1031.36 1036.36
    7 0 0 o 498.80 494.96
    8 0 0 o 841.93 822.19
    9 0 0 o 17.71 16.75
    10 0 0 o 78.55 80.20
    -9 1 0 o 93.66 93.99
    -8 1 0 o 27.46 28.41
    -7 1 0 o 168.56 163.87
    -6 1 0 o 126.24 125.25
    -5 1 0 o 579.97 537.81
    -4 1 0 o 620.50 563.15
    -3 1 0 o 3656.29 3588.23
    -2 1 0 o 1776.94 1777.22
    -1 1 0 o 666.12 682.42
    0 1 0 o 7.39 7.51
    1 1 0 o 1220.45 1247.37
    2 1 0 o 3464.24 3685.99
    3 1 0 o 2713.68 2677.65
    4 1 0 o 388.15 363.75
    5 1 0 o 19.88 20.82
    6 1 0 o 1439.64 1509.47
    7 1 0 o 64.41 54.36
    8 1 0 o 19.89 19.25
    9 1 0 o 105.68 104.48
    10 1 0 o 10.57 11.52
    -9 2 0 o 391.53 397.99
    -8 2 0 o 407.34 389.27
    -6 2 0 o 542.37 553.89
    -5 2 0 o 378.53 363.98
    -4 2 0 o 639.95 647.10
    -3 2 0 o 2625.59 2377.34
    -2 2 0 o 4752.04 4560.95
    -1 2 0 o 271.15 277.46
    0 2 0 o 474.85 410.19
    1 2 0 o 34.32 47.00
    2 2 0 o 6051.53 6668.82
    3 2 0 o 7563.72 8378.74
    4 2 0 o 290.61 268.10
    5 2 0 o 344.29 330.52
    6 2 0 o 34.12 39.38
    7 2 0 o 726.26 728.10
    8 2 0 o 832.44 810.42
    9 2 0 o 67.39 72.67
    10 2 0 o 5.31 6.46
    -9 3 0 o 70.32 70.44
    -8 3 0 o 8.67 7.53
    -7 3 0 o 187.42 194.56
    -6 3 0 o 86.21 83.62
    -5 3 0 o 785.25 834.31
    -4 3 0 o 10.23 8.04
    -3 3 0 o 52.37 44.71
    -2 3 0 o 685.64 582.41
    -1 3 0 o 112.27 120.64
    0 3 0 o 42.31 48.89
    1 3 0 o 757.83 764.43
    2 3 0 o 20.76 24.90
    3 3 0 o 70.69 58.13
    4 3 0 o 242.75 181.29
    5 3 0 o 428.84 391.67
    6 3 0 o 764.23 777.18
    7 3 0 o 15.68 14.78
    8 3 0 o 554.45 541.73
    9 3 0 o 17.69 16.00
    10 3 0 o 991.59 1077.03
    -9 4 0 o 10.29 9.84
    -8 4 0 o 81.77 84.90
    -7 4 0 o 83.40 81.70
    -6 4 0 o 2.52 1.46
    -5 4 0 o 10.46 9.58
    -4 4 0 o 5673.63 5995.36
    -3 4 0 o 394.87 389.64
    -2 4 0 o 428.15 378.96
    -1 4 0 o 7386.46 7453.62
    0 4 0 o 4.66 0.50
    1 4 0 o 232.40 252.85
    2 4 0 o 2170.62 2093.11
    3 4 0 o 2542.15 2343.70
    4 4 0 o 4.11 3.60
    5 4 0 o 166.40 175.19
    6 4 0 o 37.04 35.67
    7 4 0 o 2044.03 2067.75
    8 4 0 o 264.97 273.68
    9 4 0 o 1.47 0.49
    -8 5 0 o 3.29 2.50
    -7 5 0 o 570.45 555.50
    -6 5 0 o 11.87 11.31
    -5 5 0 o 586.87 587.58
    -4 5 0 o 4470.03 5061.96
    -3 5 0 o 81.35 77.35
    -2 5 0 o 722.15 724.51
    -1 5 0 o 43.58 38.11
    0 5 0 o 987.13 969.38
    1 5 0 o 1.91 3.19
    2 5 0 o 1239.77 1233.98
    3 5 0 o 1109.18 1048.15
    4 5 0 o 368.55 382.95
    5 5 0 o 949.23 963.19
    6 5 0 o 385.31 379.05
    7 5 0 o 673.72 673.32
    8 5 0 o 124.72 124.20
    9 5 0 o 370.31 373.29
    -8 6 0 o 11.22 8.54
    -7 6 0 o 20.93 21.44
    -6 6 0 o 515.23 512.03
    -5 6 0 o 1026.94 1010.62
    -4 6 0 o 53.62 50.85
    -3 6 0 o 1579.12 1715.36
    -2 6 0 o 95.19 96.70
    -1 6 0 o 1502.16 1519.43
    0 6 0 o 3704.64 3913.43
    1 6 0 o 2689.63 2641.31
    2 6 0 o 1026.38 935.76
    3 6 0 o 48.69 47.52
    4 6 0 o 562.67 604.61
    5 6 0 o 1842.72 1835.83
    6 6 0 o 16.10 13.56
    7 6 0 o 441.86 446.84
    8 6 0 o 803.35 788.27
    9 6 0 o 32.84 33.71
    -7 7 0 o 21.59 20.94
    -6 7 0 o 7.59 7.04
    -5 7 0 o 88.23 86.68
    -4 7 0 o 1230.20 1263.40
    -3 7 0 o 945.99 966.69
    -2 7 0 o 291.03 282.06
    -1 7 0 o 22.28 18.44
    0 7 0 o 41.61 33.71
    1 7 0 o 184.96 189.37
    2 7 0 o 152.64 166.25
    3 7 0 o 98.30 100.79
    4 7 0 o 282.70 298.38
    5 7 0 o 27.50 27.80
    6 7 0 o 1.00 0.52
    7 7 0 o 0.78 0.98
    8 7 0 o 264.76 260.43
    -6 8 0 o 70.90 72.25
    -5 8 0 o 1.12 0.06
    -4 8 0 o 1.39 1.60
    -3 8 0 o 350.31 323.95
    -2 8 0 o 47.60 59.85
    -1 8 0 o 288.23 294.81
    0 8 0 o 2351.63 2459.56
    1 8 0 o 64.10 62.49
    2 8 0 o 56.92 58.01
    3 8 0 o 140.65 137.54
    4 8 0 o 107.44 102.73
    5 8 0 o 696.50 703.44
    6 8 0 o 213.37 210.34
    7 8 0 o 127.60 133.61
    -6 9 0 o 223.68 244.83
    -5 9 0 o 1.17 1.78
    -4 9 0 o 125.26 115.33
    -3 9 0 o 1.55 0.53
    -2 9 0 o 0.63 0.41
    -1 9 0 o 171.31 168.66
    0 9 0 o 8.04 8.94
    1 9 0 o 116.88 125.21
    2 9 0 o 68.43 71.23
    3 9 0 o 3208.65 3242.01
    4 9 0 o 564.55 548.57
    5 9 0 o 59.68 59.37
    6 9 0 o 265.70 266.76
    -4 10 0 o 117.46 109.59
    -3 10 0 o 12.25 15.15
    -2 10 0 o 94.51 88.51
    -1 10 0 o 89.70 95.27
    0 10 0 o 0.63 0.10
    1 10 0 o 867.27 840.81
    2 10 0 o 2.86 2.13
    3 10 0 o 29.60 27.32
    4 10 0 o 309.50 302.51
    5 10 0 o 80.14 81.50
    6 10 0 o 211.15 205.26
    -2 11 0 o 245.63 268.28
    -1 11 0 o 108.54 112.62
    0 11 0 o 1094.49 1139.78
    1 11 0 o 333.85 335.52
    2 11 0 o 146.23 152.19
    3 11 0 o 48.21 47.76
    4 11 0 o 66.77 60.22
    -2 -11 1 o 515.75 537.51
    -1 -11 1 o 132.83 136.95
    0 -11 1 o 196.19 203.11
    1 -11 1 o 43.39 48.97
    -5 -10 1 o 1.53 0.42
    -4 -10 1 o 383.86 375.80
    -3 -10 1 o 266.33 259.70
    -2 -10 1 o 28.09 27.33
    -1 -10 1 o 103.88 104.38
    0 -10 1 o 185.84 180.83
    1 -10 1 o 2.22 1.81
    2 -10 1 o 231.61 223.11
    3 -10 1 o 7.01 3.18
    4 -10 1 o 171.31 167.61
    -6 -9 1 o 16.91 18.27
    -5 -9 1 o 179.68 166.28
    -4 -9 1 o 19.26 15.56
    -3 -9 1 o 1255.80 1219.32
    -2 -9 1 o 487.83 484.54
    -1 -9 1 o 360.56 361.20
    0 -9 1 o 2346.59 2314.87
    1 -9 1 o 47.78 54.31
    2 -9 1 o 95.34 84.42
    3 -9 1 o 38.43 45.98
    4 -9 1 o 70.95 63.33
    5 -9 1 o 54.51 50.43
    -7 -8 1 o 25.98 21.52
    -6 -8 1 o 54.20 54.64
    -5 -8 1 o 1.75 0.28
    -4 -8 1 o 354.06 356.27
    -3 -8 1 o 765.01 761.66
    -2 -8 1 o 234.89 233.78
    -1 -8 1 o 89.88 93.19
    0 -8 1 o 95.46 96.61
    1 -8 1 o 381.58 356.28
    2 -8 1 o 314.65 335.53
    3 -8 1 o 62.20 63.62
    4 -8 1 o 126.51 133.12
    5 -8 1 o 10.10 6.73
    6 -8 1 o 49.47 52.10
    -8 -7 1 o 1.95 0.79
    -7 -7 1 o 47.03 46.69
    -6 -7 1 o 1048.47 1033.51
    -5 -7 1 o 645.75 647.67
    -4 -7 1 o 247.13 262.75
    -3 -7 1 o 36.12 37.96
    -2 -7 1 o 38.58 37.68
    -1 -7 1 o 1.15 1.51
    0 -7 1 o 1.36 0.34
    1 -7 1 o 511.96 531.55
    2 -7 1 o 103.66 94.59
    3 -7 1 o 283.50 303.54
    4 -7 1 o 116.14 113.03
    5 -7 1 o 490.75 460.78
    6 -7 1 o 74.31 73.46
    7 -7 1 o 324.28 327.41
    -8 -6 1 o 128.43 125.10
    -7 -6 1 o 1176.83 1154.74
    -6 -6 1 o 224.62 226.69
    -5 -6 1 o 815.52 827.42
    -4 -6 1 o 42.45 44.43
    -3 -6 1 o 126.42 132.73
    -2 -6 1 o 1149.25 1122.04
    -1 -6 1 o 152.46 151.06
    1 -6 1 o 65.83 55.69
    2 -6 1 o 6.85 5.77
    3 -6 1 o 3.76 4.99
    4 -6 1 o 708.84 727.33
    5 -6 1 o 111.46 128.00
    6 -6 1 o 20.42 21.00
    7 -6 1 o 340.07 340.77
    8 -6 1 o 57.60 57.60
    -9 -5 1 o 273.32 305.09
    -8 -5 1 o 29.64 30.28
    -7 -5 1 o 380.43 380.59
    -6 -5 1 o 9.12 11.44
    -5 -5 1 o 141.83 149.96
    -4 -5 1 o 2578.10 2812.52
    -3 -5 1 o 1658.59 1557.95
    -2 -5 1 o 2.99 2.53
    -1 -5 1 o 2436.04 2352.63
    0 -5 1 o 448.91 434.79
    1 -5 1 o 1769.79 1915.63
    2 -5 1 o 686.03 729.45
    3 -5 1 o 10.66 0.39
    4 -5 1 o 24.57 26.41
    5 -5 1 o 374.80 379.75
    6 -5 1 o 589.42 588.95
    7 -5 1 o 1131.27 1093.22
    8 -5 1 o 2.21 1.97
    -9 -4 1 o 296.87 317.69
    -8 -4 1 o 30.29 29.06
    -7 -4 1 o 2422.24 2380.85
    -6 -4 1 o 1.20 0.31
    -5 -4 1 o 287.95 292.97
    -4 -4 1 o 2484.02 2535.62
    -3 -4 1 o 132.20 145.27
    -2 -4 1 o 173.85 156.70
    -1 -4 1 o 24.24 25.88
    0 -4 1 o 466.25 482.85
    1 -4 1 o 268.44 233.20
    2 -4 1 o 33.16 41.89
    3 -4 1 o 1782.32 1809.94
    4 -4 1 o 3157.30 3226.15
    5 -4 1 o 109.19 110.97
    6 -4 1 o 6.19 6.41
    7 -4 1 o 943.76 896.96
    8 -4 1 o 18.94 18.82
    9 -4 1 o 41.84 38.58
    -9 -3 1 o 77.38 77.63
    -8 -3 1 o 1206.32 1189.69
    -7 -3 1 o 396.10 395.80
    -6 -3 1 o 896.18 935.43
    -5 -3 1 o 1102.92 1082.64
    -4 -3 1 o 183.84 191.81
    -3 -3 1 o 1149.20 1169.39
    -2 -3 1 o 618.56 600.39
    -1 -3 1 o 200.41 222.30
    0 -3 1 o 2834.44 2809.85
    1 -3 1 o 3658.07 3461.78
    2 -3 1 o 1.52 2.46
    3 -3 1 o 1318.14 1373.58
    4 -3 1 o 300.48 270.69
    5 -3 1 o 1076.83 1083.77
    6 -3 1 o 124.24 124.72
    7 -3 1 o 251.44 250.06
    8 -3 1 o 1549.08 1525.86
    9 -3 1 o 52.87 47.12
    -9 -2 1 o 9.75 9.84
    -8 -2 1 o 23.45 4.63
    -7 -2 1 o 220.12 225.12
    -6 -2 1 o 825.05 830.61
    -5 -2 1 o 67.43 66.36
    -4 -2 1 o 1377.63 1392.74
    -3 -2 1 o 7926.17 8055.27
    -2 -2 1 o 1978.45 1844.29
    -1 -2 1 o 164.27 153.19
    0 -2 1 o 667.85 583.59
    1 -2 1 o 34.79 2.61
    2 -2 1 o 7204.63 7421.27
    3 -2 1 o 1490.02 1357.06
    4 -2 1 o 189.69 206.53
    5 -2 1 o 1497.48 1421.85
    6 -2 1 o 2.72 2.03
    7 -2 1 o 143.27 133.91
    8 -2 1 o 0.11 0.06
    9 -2 1 o 38.77 35.23
    -9 -1 1 o 333.68 320.79
    -8 -1 1 o 426.04 433.01
    -7 -1 1 o 25.35 25.97
    -6 -1 1 o 1.87 2.24
    -5 -1 1 o 632.98 591.97
    -4 -1 1 o 114.88 108.20
    -3 -1 1 o 2561.08 2482.65
    -2 -1 1 o 2032.54 2142.43
    -1 -1 1 o 767.63 807.74
    0 -1 1 o 3986.28 4321.80
    1 -1 1 o 103.05 100.05
    2 -1 1 o 2244.64 2177.81
    3 -1 1 o 3172.35 3150.80
    4 -1 1 o 250.86 232.96
    5 -1 1 o 812.12 781.40
    6 -1 1 o 232.92 235.46
    7 -1 1 o 184.15 175.16
    8 -1 1 o 2.40 1.49
    9 -1 1 o 82.88 75.84
    10 -1 1 o 0.56 0.05
    -10 0 1 o 4.11 2.12
    -9 0 1 o 9.58 10.18
    -8 0 1 o 1824.52 1783.17
    -7 0 1 o 31.10 29.97
    -6 0 1 o 0.99 0.28
    -5 0 1 o 1479.43 1355.75
    -4 0 1 o 1975.17 1886.87
    -3 0 1 o 996.49 965.06
    -2 0 1 o 1067.10 1151.44
    -1 0 1 o 22.19 24.37
    0 0 1 o 20.41 24.45
    1 0 1 o 798.93 896.71
    4 0 1 o 37.64 41.93
    5 0 1 o 973.63 947.23
    6 0 1 o 115.48 115.95
    7 0 1 o 5.43 6.90
    8 0 1 o 1071.06 1031.69
    9 0 1 o 19.36 17.70
    10 0 1 o 21.32 22.30
    -9 1 1 o 64.65 66.60
    -8 1 1 o 1.57 1.27
    -7 1 1 o 135.61 132.33
    -6 1 1 o 29.39 33.64
    -5 1 1 o 14.16 12.89
    -4 1 1 o 8.43 13.26
    -3 1 1 o 53.42 59.50
    -2 1 1 o -0.65 0.82
    -1 1 1 o 140.95 144.95
    0 1 1 o 350.49 368.25
    1 1 1 o 203.15 203.22
    2 1 1 o 1618.49 1583.26
    3 1 1 o 582.01 587.74
    4 1 1 o 3802.34 3984.14
    5 1 1 o 2.35 0.91
    6 1 1 o 1323.13 1339.52
    7 1 1 o 985.95 961.84
    8 1 1 o 196.90 185.33
    9 1 1 o 160.54 155.76
    10 1 1 o 8.60 10.95
    -9 2 1 o 1.03 0.42
    -8 2 1 o 111.56 110.76
    -7 2 1 o 1752.07 1716.04
    -6 2 1 o 11.29 9.98
    -5 2 1 o 10.47 7.95
    -4 2 1 o 2206.98 2132.12
    -3 2 1 o 1439.87 1470.23
    -2 2 1 o 1835.89 1712.36
    -1 2 1 o 2255.65 2309.45
    0 2 1 o 103.15 104.55
    1 2 1 o 974.59 1021.22
    2 2 1 o 860.56 869.24
    3 2 1 o 426.67 382.51
    4 2 1 o 10941.34 12144.52
    5 2 1 o 319.83 298.82
    6 2 1 o 9.86 14.36
    7 2 1 o 0.89 0.19
    8 2 1 o 141.75 135.32
    9 2 1 o 72.86 75.09
    10 2 1 o 131.02 126.18
    -9 3 1 o 86.46 85.03
    -8 3 1 o 823.88 814.67
    -7 3 1 o 25.16 24.37
    -6 3 1 o 395.69 397.24
    -5 3 1 o 1.56 1.49
    -4 3 1 o 1398.92 1417.91
    -3 3 1 o 184.78 204.03
    -2 3 1 o 46.41 32.16
    -1 3 1 o 12.70 15.23
    0 3 1 o 231.91 238.23
    1 3 1 o 495.94 523.55
    2 3 1 o 173.08 168.46
    3 3 1 o 370.86 377.59
    4 3 1 o 16.63 15.70
    5 3 1 o 950.30 916.76
    6 3 1 o 233.95 242.18
    7 3 1 o 739.38 744.82
    8 3 1 o 73.32 70.31
    9 3 1 o 43.52 38.13
    10 3 1 o 166.83 182.32
    -8 4 1 o 48.28 44.33
    -7 4 1 o 1778.14 1749.41
    -6 4 1 o 4.83 4.56
    -5 4 1 o 5.47 7.58
    -4 4 1 o 1010.67 1028.05
    -3 4 1 o 692.54 660.91
    -2 4 1 o 1535.08 1405.59
    -1 4 1 o 2370.97 2491.00
    0 4 1 o 421.10 486.33
    1 4 1 o 414.90 445.71
    2 4 1 o 646.87 419.03
    3 4 1 o 1679.38 1457.76
    4 4 1 o 6684.53 6784.17
    5 4 1 o 17.75 20.85
    6 4 1 o 606.85 629.58
    7 4 1 o 251.83 252.96
    8 4 1 o 327.82 320.82
    9 4 1 o 28.72 28.65
    10 4 1 o 99.12 101.04
    -8 5 1 o 4.72 2.70
    -7 5 1 o 124.38 122.54
    -6 5 1 o 618.65 611.02
    -5 5 1 o 680.12 694.33
    -4 5 1 o 435.62 446.59
    -3 5 1 o 181.22 194.40
    -2 5 1 o 325.31 337.80
    -1 5 1 o 1246.00 1401.38
    0 5 1 o 2867.44 2905.90
    1 5 1 o 395.33 379.21
    2 5 1 o 452.01 435.86
    3 5 1 o 6.36 3.28
    4 5 1 o 40.58 35.81
    5 5 1 o 697.51 703.91
    6 5 1 o 30.33 29.52
    7 5 1 o 22.71 19.85
    8 5 1 o 543.05 534.57
    9 5 1 o 142.24 133.94
    -8 6 1 o 38.64 41.83
    -7 6 1 o 633.16 638.03
    -6 6 1 o 102.81 96.93
    -5 6 1 o 211.44 199.82
    -4 6 1 o 3.77 0.29
    -3 6 1 o 6.74 0.93
    -2 6 1 o 2367.51 2312.81
    -1 6 1 o 98.69 110.37
    0 6 1 o 4916.37 5078.23
    1 6 1 o 0.58 0.64
    2 6 1 o 229.29 222.62
    3 6 1 o 1402.48 1280.71
    4 6 1 o 728.16 791.87
    5 6 1 o 1.03 0.80
    6 6 1 o 92.80 87.92
    7 6 1 o 0.33 0.02
    8 6 1 o 95.84 93.73
    9 6 1 o 316.49 335.89
    -7 7 1 o 203.37 202.57
    -6 7 1 o 328.76 328.54
    -5 7 1 o 13.51 9.38
    -4 7 1 o 564.32 569.88
    -3 7 1 o 1023.08 1035.56
    -2 7 1 o 2.24 0.34
    -1 7 1 o 96.01 93.50
    0 7 1 o 2044.77 1969.42
    1 7 1 o 2.43 3.12
    2 7 1 o 76.61 76.25
    3 7 1 o 258.03 260.23
    4 7 1 o 236.28 225.26
    5 7 1 o 94.65 90.16
    6 7 1 o 504.86 505.14
    7 7 1 o 134.68 126.69
    8 7 1 o 252.15 258.46
    -7 8 1 o 64.52 64.77
    -6 8 1 o 42.84 39.79
    -5 8 1 o 316.63 302.67
    -4 8 1 o 258.99 251.04
    -3 8 1 o 158.37 162.37
    -2 8 1 o 23.51 24.15
    -1 8 1 o 0.51 0.02
    0 8 1 o 80.61 78.46
    1 8 1 o 522.10 557.29
    2 8 1 o 141.27 149.19
    3 8 1 o 994.88 996.28
    4 8 1 o 28.42 28.11
    5 8 1 o 329.79 326.50
    6 8 1 o 126.91 122.51
    7 8 1 o 226.95 228.75
    -6 9 1 o 153.86 158.70
    -5 9 1 o 780.85 753.05
    -4 9 1 o 255.36 238.15
    -3 9 1 o 266.09 248.16
    -2 9 1 o 441.54 425.69
    -1 9 1 o 852.11 882.41
    0 9 1 o 1073.96 1103.09
    1 9 1 o 1010.93 1018.69
    2 9 1 o 462.32 444.56
    3 9 1 o 568.21 570.68
    4 9 1 o 52.05 51.63
    5 9 1 o 636.19 644.66
    6 9 1 o 161.95 160.32
    7 9 1 o 26.84 31.90
    -5 10 1 o 41.52 38.46
    -4 10 1 o 6.19 5.44
    -3 10 1 o 3.55 5.12
    -2 10 1 o 1537.77 1499.04
    -1 10 1 o 461.41 436.26
    0 10 1 o 160.41 161.69
    1 10 1 o 1.32 1.14
    2 10 1 o 50.96 55.62
    3 10 1 o 36.75 31.06
    4 10 1 o 23.56 22.38
    5 10 1 o 501.39 505.10
    6 10 1 o 13.64 14.33
    -3 11 1 o 49.68 44.53
    -2 11 1 o 3.24 2.30
    -1 11 1 o 1.68 1.98
    0 11 1 o 202.53 195.29
    1 11 1 o 127.92 122.75
    2 11 1 o 103.49 111.57
    3 11 1 o 4.43 4.12
    4 11 1 o 420.34 423.46
    5 11 1 o 203.11 217.53
    0 12 1 o 149.43 155.95
    1 12 1 o 102.96 111.38
    2 12 1 o 33.29 35.77
    -4 -10 2 o 80.42 75.34
    -3 -10 2 o 543.87 534.53
    -2 -10 2 o 44.81 47.02
    -1 -10 2 o 159.48 158.33
    0 -10 2 o 133.08 130.36
    1 -10 2 o 55.24 55.22
    2 -10 2 o 28.91 27.67
    3 -10 2 o 33.29 36.10
    -5 -9 2 o 396.65 372.63
    -4 -9 2 o 37.09 29.88
    -3 -9 2 o 6.79 7.58
    -2 -9 2 o 54.53 50.01
    -1 -9 2 o 701.68 677.99
    0 -9 2 o 1029.44 991.21
    1 -9 2 o 860.47 877.05
    2 -9 2 o 115.95 118.31
    3 -9 2 o 622.56 591.95
    4 -9 2 o 27.31 24.33
    5 -9 2 o 332.52 366.80
    -7 -8 2 o 95.38 100.68
    -6 -8 2 o 80.21 71.65
    -5 -8 2 o 351.18 347.54
    -4 -8 2 o 286.23 279.16
    -3 -8 2 o 12.93 13.18
    -2 -8 2 o 142.62 146.36
    -1 -8 2 o 4.50 5.12
    0 -8 2 o 314.72 319.30
    1 -8 2 o 32.08 35.56
    2 -8 2 o 158.19 140.34
    3 -8 2 o 246.23 281.03
    4 -8 2 o 507.96 543.05
    5 -8 2 o 7.63 5.80
    6 -8 2 o 3.71 0.85
    -7 -7 2 o 39.48 28.34
    -6 -7 2 o 8.62 9.07
    -5 -7 2 o 19.33 20.30
    -4 -7 2 o 26.35 28.22
    -3 -7 2 o 505.25 497.99
    -2 -7 2 o 1663.09 1698.81
    -1 -7 2 o 1058.90 1070.33
    0 -7 2 o 215.94 215.98
    1 -7 2 o 362.89 361.50
    2 -7 2 o 272.74 253.57
    3 -7 2 o 685.34 691.38
    4 -7 2 o 778.40 727.93
    5 -7 2 o 8.70 9.43
    6 -7 2 o 6.29 5.30
    7 -7 2 o 160.65 162.11
    -8 -6 2 o 109.92 122.21
    -7 -6 2 o 1.25 0.26
    -6 -6 2 o 387.38 359.23
    -5 -6 2 o 1067.03 1103.17
    -4 -6 2 o 1792.18 1824.52
    -3 -6 2 o 810.48 839.10
    -2 -6 2 o 18.56 16.84
    -1 -6 2 o 8.53 10.35
    0 -6 2 o 65.58 68.73
    1 -6 2 o 2295.73 2361.90
    2 -6 2 o 1243.15 1278.98
    3 -6 2 o 181.16 189.50
    4 -6 2 o 93.59 95.17
    5 -6 2 o 1.21 0.11
    6 -6 2 o 42.73 43.87
    7 -6 2 o 530.67 532.41
    8 -6 2 o 85.84 91.22
    -8 -5 2 o 11.61 13.17
    -7 -5 2 o 1105.31 1136.58
    -6 -5 2 o 57.25 53.55
    -5 -5 2 o 154.05 170.62
    -4 -5 2 o 797.01 819.69
    -3 -5 2 o 1776.05 1872.19
    -2 -5 2 o 2793.67 2758.37
    -1 -5 2 o 48.30 41.19
    0 -5 2 o 316.80 320.07
    1 -5 2 o 265.20 258.59
    2 -5 2 o 1141.77 1092.30
    3 -5 2 o 690.36 777.51
    4 -5 2 o 282.83 282.68
    5 -5 2 o 8.29 8.59
    6 -5 2 o 356.12 346.66
    7 -5 2 o 316.55 321.00
    8 -5 2 o 39.73 39.12
    -9 -4 2 o 28.43 28.48
    -8 -4 2 o 54.06 47.99
    -7 -4 2 o 482.54 454.15
    -6 -4 2 o 165.46 154.57
    -5 -4 2 o 1156.06 1220.03
    -4 -4 2 o 3728.30 4008.21
    -3 -4 2 o 437.86 417.78
    -2 -4 2 o 16.49 16.46
    -1 -4 2 o 676.33 675.22
    0 -4 2 o 68.76 67.79
    1 -4 2 o 139.68 141.92
    2 -4 2 o 39.02 24.66
    3 -4 2 o 596.21 622.20
    4 -4 2 o 14.40 15.78
    5 -4 2 o 13.58 14.22
    6 -4 2 o 340.36 349.63
    7 -4 2 o 117.91 114.27
    8 -4 2 o 3.46 3.73
    9 -4 2 o 45.18 53.33
    -9 -3 2 o 47.17 53.12
    -8 -3 2 o 8.95 8.40
    -7 -3 2 o 99.88 89.74
    -6 -3 2 o 574.42 581.31
    -5 -3 2 o 199.47 200.04
    -4 -3 2 o 1343.75 1265.02
    -3 -3 2 o 375.75 382.17
    -2 -3 2 o 310.22 258.95
    -1 -3 2 o 761.28 700.76
    0 -3 2 o 18076.22 23066.07
    1 -3 2 o 4060.28 3762.64
    2 -3 2 o 604.83 487.60
    3 -3 2 o 1934.60 1943.29
    4 -3 2 o 1817.01 1845.77
    5 -3 2 o 4.62 2.90
    6 -3 2 o 22.06 20.54
    7 -3 2 o 285.14 275.87
    8 -3 2 o 384.77 366.56
    9 -3 2 o 325.77 351.64
    -9 -2 2 o 96.51 103.08
    -8 -2 2 o 3.12 1.72
    -7 -2 2 o 193.10 185.00
    -6 -2 2 o 9.21 11.39
    -5 -2 2 o 2.58 2.46
    -4 -2 2 o 71.44 58.92
    -3 -2 2 o 14719.92 15523.91
    -2 -2 2 o 422.79 397.75
    -1 -2 2 o 156.59 161.78
    0 -2 2 o 4141.28 4549.78
    1 -2 2 o 282.89 256.41
    2 -2 2 o 1170.07 1149.48
    3 -2 2 o 4140.05 4122.03
    4 -2 2 o 0.98 1.15
    5 -2 2 o 700.58 635.43
    6 -2 2 o 91.87 98.39
    7 -2 2 o 85.08 82.47
    8 -2 2 o 806.53 800.70
    9 -2 2 o 95.23 94.89
    -9 -1 2 o 59.14 63.73
    -8 -1 2 o 582.12 594.58
    -7 -1 2 o 186.95 180.49
    -6 -1 2 o 13.96 12.01
    -5 -1 2 o 670.30 657.02
    -4 -1 2 o 249.99 248.94
    -3 -1 2 o 1810.18 1611.54
    -2 -1 2 o 6800.84 7073.21
    -1 -1 2 o 1783.10 1736.74
    0 -1 2 o 452.03 379.38
    1 -1 2 o 179.40 166.53
    2 -1 2 o 2144.03 1961.07
    3 -1 2 o 9253.46 9558.96
    4 -1 2 o 915.27 915.00
    5 -1 2 o 31.79 30.08
    6 -1 2 o 0.83 1.42
    7 -1 2 o 444.18 430.39
    8 -1 2 o 9.79 9.50
    9 -1 2 o 525.70 506.79
    10 -1 2 o 236.21 249.16
    -9 0 2 o 15.26 16.06
    -8 0 2 o 169.68 169.19
    -7 0 2 o 0.38 0.28
    -6 0 2 o 143.24 146.41
    -5 0 2 o 1679.74 1731.86
    -4 0 2 o 343.18 332.18
    -3 0 2 o 1617.18 1414.74
    -2 0 2 o 2914.26 2890.91
    -1 0 2 o 1567.50 1732.41
    0 0 2 o 299.23 290.23
    1 0 2 o 274.73 246.76
    2 0 2 o 4782.33 5370.95
    3 0 2 o 5011.74 5339.51
    4 0 2 o 1917.35 1775.14
    6 0 2 o 866.61 906.24
    7 0 2 o 444.04 444.76
    8 0 2 o 208.57 200.11
    9 0 2 o 402.34 396.00
    -9 1 2 o 332.26 345.36
    -8 1 2 o 845.22 836.04
    -7 1 2 o 4.22 3.30
    -6 1 2 o 467.96 480.79
    -5 1 2 o 4.75 2.97
    -4 1 2 o 5919.96 5964.94
    -3 1 2 o 128.30 131.69
    -2 1 2 o 1253.03 1177.87
    -1 1 2 o 1892.65 1989.71
    0 1 2 o 134.17 142.15
    1 1 2 o 2334.41 2506.37
    2 1 2 o 490.92 458.43
    3 1 2 o 2120.73 2108.56
    4 1 2 o 2923.19 2964.72
    5 1 2 o 295.21 273.29
    6 1 2 o 61.96 47.36
    7 1 2 o 3753.79 3806.26
    8 1 2 o 35.44 35.68
    9 1 2 o 188.68 188.96
    10 1 2 o 86.03 88.71
    -9 2 2 o 101.17 93.06
    -8 2 2 o 0.85 0.25
    -7 2 2 o 2002.29 1964.50
    -6 2 2 o 0.61 0.01
    -5 2 2 o 24.40 25.08
    -4 2 2 o 6856.20 7215.68
    -3 2 2 o 288.91 278.38
    -2 2 2 o 1510.57 1536.12
    -1 2 2 o 95.74 87.42
    0 2 2 o 8095.32 8547.62
    1 2 2 o 1.49 0.37
    2 2 2 o 4097.26 4344.43
    3 2 2 o 1565.19 1658.06
    4 2 2 o 2523.07 2553.43
    5 2 2 o 31.57 29.80
    6 2 2 o 78.20 88.88
    7 2 2 o 2564.84 2583.15
    8 2 2 o 32.27 36.88
    9 2 2 o 247.27 247.91
    10 2 2 o 1.68 0.51
    -9 3 2 o 236.08 226.04
    -8 3 2 o 12.98 10.97
    -7 3 2 o 2374.64 2402.90
    -6 3 2 o 236.80 250.31
    -5 3 2 o 284.53 283.98
    -4 3 2 o 190.74 174.52
    -3 3 2 o 169.03 139.42
    -2 3 2 o 1653.47 1482.49
    -1 3 2 o 4619.81 4843.91
    0 3 2 o 713.92 719.29
    1 3 2 o 1020.71 1001.08
    2 3 2 o 400.86 437.58
    3 3 2 o 17.21 18.10
    4 3 2 o 345.14 341.45
    5 3 2 o 71.82 72.33
    6 3 2 o 206.71 200.75
    7 3 2 o 349.28 356.41
    8 3 2 o 6.52 4.03
    9 3 2 o 0.67 0.53
    10 3 2 o 625.96 627.38
    -9 4 2 o 61.16 65.72
    -8 4 2 o 31.44 30.54
    -7 4 2 o 175.40 170.30
    -6 4 2 o 19.78 18.59
    -5 4 2 o 386.47 409.19
    -3 4 2 o 56.11 77.16
    -2 4 2 o 78.50 83.38
    -1 4 2 o 125.50 108.92
    0 4 2 o 1093.98 1162.80
    1 4 2 o 536.88 492.15
    2 4 2 o 498.68 569.46
    3 4 2 o 735.84 682.41
    4 4 2 o 3.37 12.44
    6 4 2 o 453.01 432.79
    7 4 2 o 226.32 229.41
    8 4 2 o 13.56 12.85
    9 4 2 o 18.37 14.68
    10 4 2 o 7.85 11.62
    -8 5 2 o 13.70 11.79
    -7 5 2 o 17.58 14.94
    -6 5 2 o 14.82 14.88
    -5 5 2 o 939.27 960.46
    -4 5 2 o 14.59 16.98
    -3 5 2 o 420.61 454.34
    -2 5 2 o 184.79 183.90
    -1 5 2 o 297.11 260.59
    0 5 2 o 1549.97 1484.07
    1 5 2 o 258.31 240.27
    2 5 2 o 659.31 687.85
    3 5 2 o 46.01 60.35
    4 5 2 o 11.60 5.23
    5 5 2 o 11.00 11.88
    6 5 2 o 1011.52 1014.85
    7 5 2 o 56.09 56.45
    8 5 2 o 280.22 279.97
    9 5 2 o 123.62 122.47
    -8 6 2 o 574.72 582.59
    -7 6 2 o 485.11 476.08
    -6 6 2 o 1.07 0.36
    -5 6 2 o 22.63 25.21
    -4 6 2 o 1945.02 2066.73
    -3 6 2 o 24.83 23.02
    -2 6 2 o 183.09 182.33
    -1 6 2 o 343.82 294.11
    0 6 2 o 1044.54 1051.07
    1 6 2 o 95.08 92.46
    2 6 2 o 695.35 651.85
    3 6 2 o 9523.52 9113.85
    4 6 2 o 61.16 74.15
    5 6 2 o 33.47 28.42
    6 6 2 o 1349.64 1345.69
    7 6 2 o 614.44 593.50
    8 6 2 o 165.07 158.98
    9 6 2 o 40.40 39.70
    -7 7 2 o 18.47 17.35
    -6 7 2 o 22.55 22.51
    -5 7 2 o 1.48 1.70
    -4 7 2 o 68.18 71.52
    -3 7 2 o 69.54 74.15
    -2 7 2 o 177.78 172.12
    -1 7 2 o 81.63 85.61
    0 7 2 o 1391.44 1383.69
    1 7 2 o 671.60 621.92
    2 7 2 o 184.40 169.65
    3 7 2 o 785.16 763.70
    4 7 2 o 1044.38 1021.05
    5 7 2 o 1335.09 1355.55
    6 7 2 o 492.76 493.28
    7 7 2 o 150.81 148.15
    8 7 2 o 9.37 9.58
    -7 8 2 o 16.08 15.09
    -6 8 2 o 6.24 4.93
    -5 8 2 o 1388.21 1369.60
    -4 8 2 o 9.72 10.68
    -3 8 2 o 16.66 16.46
    -2 8 2 o 871.51 884.92
    -1 8 2 o 37.71 35.51
    0 8 2 o 197.56 176.90
    1 8 2 o 43.18 40.13
    2 8 2 o 659.32 623.16
    3 8 2 o 1479.78 1482.21
    4 8 2 o 856.17 885.35
    5 8 2 o 24.27 25.51
    6 8 2 o 105.06 94.16
    7 8 2 o 137.77 132.36
    8 8 2 o 2.43 1.70
    -6 9 2 o 43.39 41.90
    -5 9 2 o 112.73 105.47
    -4 9 2 o 2.23 1.97
    -3 9 2 o 128.65 118.64
    -2 9 2 o 1157.07 1147.73
    -1 9 2 o 140.11 134.63
    0 9 2 o 3.98 6.48
    1 9 2 o 8.96 11.24
    2 9 2 o 377.29 388.05
    3 9 2 o 93.42 91.96
    4 9 2 o 600.42 577.53
    5 9 2 o 40.06 30.64
    6 9 2 o 3.74 3.09
    7 9 2 o 15.34 14.52
    -5 10 2 o 1.91 1.17
    -4 10 2 o 249.11 240.33
    -3 10 2 o 667.46 630.12
    -2 10 2 o 103.08 96.58
    -1 10 2 o 763.61 731.30
    0 10 2 o 200.17 202.22
    1 10 2 o 377.50 363.92
    2 10 2 o 33.60 30.25
    3 10 2 o 126.42 129.16
    4 10 2 o 40.35 35.22
    5 10 2 o 48.71 44.83
    6 10 2 o 84.40 74.28
    -3 11 2 o 32.92 31.14
    -2 11 2 o 69.25 68.86
    -1 11 2 o 577.58 563.89
    0 11 2 o 5.98 5.97
    1 11 2 o 566.96 572.43
    2 11 2 o 49.03 49.93
    3 11 2 o 660.29 685.73
    4 11 2 o 23.43 21.18
    5 11 2 o 131.73 132.32
    -1 12 2 o 2.06 2.60
    0 12 2 o 19.74 22.04
    1 12 2 o 372.98 383.72
    2 12 2 o 225.36 229.83
    3 12 2 o 305.97 332.80
    -3 -10 3 o 56.85 53.61
    -2 -10 3 o 0.75 0.02
    -1 -10 3 o 56.78 54.91
    0 -10 3 o 400.42 410.74
    1 -10 3 o 67.17 70.37
    2 -10 3 o 30.86 32.16
    -5 -9 3 o 15.33 15.38
    -4 -9 3 o 26.34 29.93
    -3 -9 3 o 3.44 3.85
    -2 -9 3 o 107.37 106.81
    -1 -9 3 o 7.34 7.16
    0 -9 3 o 95.01 97.02
    1 -9 3 o 412.09 399.63
    2 -9 3 o 464.16 468.65
    3 -9 3 o 502.60 500.11
    -6 -8 3 o 2.48 2.06
    -5 -8 3 o 961.03 936.86
    -4 -8 3 o 112.74 108.02
    -3 -8 3 o 1.83 1.90
    -2 -8 3 o 2609.62 2561.14
    -1 -8 3 o 257.90 251.52
    0 -8 3 o 218.25 216.36
    1 -8 3 o 300.83 286.99
    2 -8 3 o 0.47 0.16
    3 -8 3 o 13.08 13.67
    4 -8 3 o 559.84 576.51
    5 -8 3 o 39.47 33.10
    -7 -7 3 o 2077.90 2229.99
    -6 -7 3 o 6.47 4.20
    -5 -7 3 o 31.56 31.02
    -4 -7 3 o 788.94 761.95
    -3 -7 3 o 677.54 660.64
    -2 -7 3 o 639.00 644.26
    -1 -7 3 o 213.66 220.86
    0 -7 3 o 427.81 426.54
    1 -7 3 o 162.76 168.71
    2 -7 3 o 24.62 29.30
    3 -7 3 o 583.64 654.01
    4 -7 3 o 731.95 725.24
    5 -7 3 o 1.12 1.79
    6 -7 3 o 113.87 116.54
    -7 -6 3 o 377.03 391.53
    -6 -6 3 o 115.76 118.21
    -5 -6 3 o 379.51 384.69
    -4 -6 3 o 19.15 22.15
    -2 -6 3 o 240.90 238.93
    -1 -6 3 o 73.67 72.42
    0 -6 3 o 1138.88 1189.62
    1 -6 3 o 61.38 62.66
    2 -6 3 o 355.10 352.39
    3 -6 3 o 235.64 232.43
    4 -6 3 o 1246.67 1230.78
    5 -6 3 o 13.20 13.58
    6 -6 3 o 50.61 46.06
    7 -6 3 o 0.37 2.22
    -8 -5 3 o 8.42 11.58
    -7 -5 3 o 8.91 9.17
    -6 -5 3 o 899.25 908.69
    -5 -5 3 o 75.08 67.47
    -4 -5 3 o 115.45 110.10
    -3 -5 3 o 98.63 97.98
    -2 -5 3 o 9.70 9.32
    -1 -5 3 o 266.59 272.80
    0 -5 3 o 17.69 20.50
    1 -5 3 o 358.36 376.26
    2 -5 3 o 278.18 288.84
    3 -5 3 o 1.54 0.97
    4 -5 3 o 55.73 59.76
    5 -5 3 o 850.03 934.18
    6 -5 3 o 414.96 435.23
    7 -5 3 o 49.36 48.48
    8 -5 3 o 212.64 210.29
    -8 -4 3 o 0.00 0.06
    -7 -4 3 o 371.33 377.48
    -6 -4 3 o 50.76 40.18
    -5 -4 3 o 332.66 314.09
    -4 -4 3 o 146.95 154.45
    -3 -4 3 o 21.46 24.28
    -2 -4 3 o 58.63 63.86
    -1 -4 3 o 282.73 278.40
    0 -4 3 o 1292.95 1328.87
    1 -4 3 o 30.48 30.68
    3 -4 3 o 347.30 369.83
    4 -4 3 o 250.38 243.36
    5 -4 3 o 1.62 0.31
    6 -4 3 o 218.94 212.63
    7 -4 3 o 172.94 179.86
    8 -4 3 o 271.32 264.55
    -9 -3 3 o 22.48 24.69
    -8 -3 3 o 510.69 489.34
    -7 -3 3 o 135.56 129.36
    -6 -3 3 o 0.76 1.22
    -5 -3 3 o 427.94 437.38
    -4 -3 3 o 919.68 935.91
    -3 -3 3 o 2073.67 2021.23
    -2 -3 3 o 22.40 23.83
    -1 -3 3 o 338.27 322.71
    0 -3 3 o 3634.46 3692.05
    1 -3 3 o 648.12 612.18
    2 -3 3 o 476.74 449.92
    3 -3 3 o 5432.62 5877.02
    5 -3 3 o 14.21 18.89
    6 -3 3 o 309.22 329.57
    7 -3 3 o 698.10 708.05
    8 -3 3 o 183.74 178.77
    9 -3 3 o 96.50 100.62
    -9 -2 3 o 8.83 10.52
    -8 -2 3 o 927.63 930.91
    -7 -2 3 o 1027.88 1033.00
    -6 -2 3 o 20.82 23.11
    -5 -2 3 o 10.65 10.35
    -4 -2 3 o 1610.44 1563.70
    -3 -2 3 o 11.73 5.57
    -2 -2 3 o 1075.13 955.32
    -1 -2 3 o 7629.75 8060.89
    0 -2 3 o 18473.65 25983.78
    1 -2 3 o 285.99 250.38
    2 -2 3 o 971.95 831.57
    3 -2 3 o 4983.43 5226.29
    4 -2 3 o 734.02 745.83
    5 -2 3 o 936.38 977.39
    6 -2 3 o 12.51 13.71
    7 -2 3 o 228.46 205.33
    8 -2 3 o 108.49 100.07
    9 -2 3 o 30.50 29.76
    -9 -1 3 o 1.55 1.44
    -8 -1 3 o 57.29 58.42
    -7 -1 3 o 916.00 930.35
    -6 -1 3 o 35.82 38.73
    -5 -1 3 o 286.72 273.27
    -4 -1 3 o 38.53 31.27
    -3 -1 3 o 279.76 258.11
    -2 -1 3 o 66.71 51.65
    -1 -1 3 o 1460.88 1402.42
    0 -1 3 o 1469.15 1427.18
    1 -1 3 o 1089.90 1170.03
    2 -1 3 o 396.69 364.46
    3 -1 3 o 8.60 8.02
    4 -1 3 o 1596.98 1653.98
    5 -1 3 o 1230.23 1150.79
    6 -1 3 o 2708.11 2771.40
    7 -1 3 o 34.68 34.79
    8 -1 3 o 555.70 546.32
    9 -1 3 o 13.16 6.61
    10 -1 3 o 78.18 91.48
    -9 0 3 o 0.19 0.12
    -8 0 3 o 530.83 529.06
    -7 0 3 o 1.43 0.58
    -6 0 3 o 651.97 670.56
    -5 0 3 o 351.31 366.32
    -4 0 3 o 576.59 545.25
    -3 0 3 o 517.68 508.40
    -2 0 3 o 1030.60 839.52
    -1 0 3 o 55.00 67.55
    0 0 3 o 61.94 66.19
    1 0 3 o 12.49 9.64
    2 0 3 o 71.61 58.08
    3 0 3 o 2306.18 2466.06
    4 0 3 o 1688.28 1630.57
    5 0 3 o 1797.37 1764.71
    6 0 3 o 17.80 12.51
    7 0 3 o 326.71 321.83
    8 0 3 o 17.58 14.35
    9 0 3 o 4.66 2.43
    10 0 3 o 225.04 237.57
    -9 1 3 o 27.16 29.35
    -8 1 3 o 274.38 262.11
    -7 1 3 o 867.59 877.74
    -6 1 3 o 106.44 104.74
    -5 1 3 o 26.13 26.49
    -4 1 3 o 116.89 105.25
    -3 1 3 o 425.85 423.38
    -2 1 3 o 29.94 35.98
    -1 1 3 o 725.08 694.46
    0 1 3 o 316.25 329.31
    1 1 3 o 297.84 329.35
    2 1 3 o 433.71 389.46
    3 1 3 o 536.69 528.98
    4 1 3 o 1531.04 1517.10
    5 1 3 o 2.24 0.84
    6 1 3 o 402.72 397.68
    7 1 3 o 10.45 10.24
    8 1 3 o 792.58 750.84
    9 1 3 o 5.82 5.66
    10 1 3 o 296.12 298.48
    -9 2 3 o 68.48 71.51
    -8 2 3 o 21.84 17.52
    -7 2 3 o 179.67 174.71
    -6 2 3 o 236.63 247.18
    -5 2 3 o 0.67 0.15
    -4 2 3 o 5175.16 5173.80
    -3 2 3 o 539.37 497.74
    -2 2 3 o 691.23 613.44
    -1 2 3 o 8152.99 9279.17
    0 2 3 o 726.31 751.38
    1 2 3 o 1675.11 1677.11
    2 2 3 o 141.71 141.86
    3 2 3 o 354.72 354.72
    4 2 3 o 112.75 129.65
    5 2 3 o 11.30 7.41
    6 2 3 o 507.27 518.33
    7 2 3 o 1225.52 1234.40
    8 2 3 o 19.65 17.86
    9 2 3 o 31.12 28.39
    10 2 3 o 49.75 46.59
    -9 3 3 o 43.39 45.94
    -8 3 3 o 7.96 7.38
    -7 3 3 o 2.97 1.82
    -6 3 3 o 2.29 1.70
    -5 3 3 o 253.23 257.55
    -4 3 3 o 2768.83 2888.50
    -3 3 3 o 593.81 561.30
    -2 3 3 o 8708.25 8423.77
    -1 3 3 o 45.95 44.28
    0 3 3 o 331.51 389.57
    1 3 3 o 132.93 126.25
    2 3 3 o 57.22 79.98
    3 3 3 o 253.79 239.64
    4 3 3 o 564.99 526.95
    5 3 3 o 2.52 1.29
    6 3 3 o 550.01 562.94
    7 3 3 o 55.90 58.07
    8 3 3 o 1671.92 1669.41
    9 3 3 o 2.79 1.61
    10 3 3 o 37.97 37.42
    -8 4 3 o 14.96 13.53
    -7 4 3 o 1450.99 1419.37
    -6 4 3 o 59.44 54.61
    -5 4 3 o 454.86 467.00
    -3 4 3 o 5279.26 5382.80
    -2 4 3 o -0.21 0.10
    -1 4 3 o 2825.41 2789.95
    0 4 3 o 11545.43 11792.17
    1 4 3 o 1036.26 1071.01
    2 4 3 o 17.80 34.54
    3 4 3 o 1230.60 1102.39
    4 4 3 o 81.73 82.03
    5 4 3 o 86.22 90.57
    6 4 3 o 178.25 200.26
    7 4 3 o 791.56 821.49
    8 4 3 o 1062.28 1088.36
    9 4 3 o 19.45 16.99
    10 4 3 o 0.56 0.09
    -8 5 3 o 10.47 12.43
    -7 5 3 o 305.03 298.72
    -6 5 3 o 85.92 79.66
    -5 5 3 o 897.62 976.52
    -4 5 3 o 635.28 637.01
    -3 5 3 o 45.45 58.06
    -2 5 3 o 516.86 517.22
    -1 5 3 o 756.54 720.62
    0 5 3 o 1367.38 1325.65
    1 5 3 o 1605.99 1433.95
    2 5 3 o 197.56 181.24
    3 5 3 o 1436.14 1367.46
    4 5 3 o 428.84 391.83
    5 5 3 o 73.11 83.02
    6 5 3 o 13.65 15.42
    7 5 3 o 1413.61 1406.28
    8 5 3 o 1.86 2.06
    9 5 3 o 35.81 34.48
    -7 6 3 o 25.89 25.45
    -6 6 3 o 225.70 236.24
    -5 6 3 o 180.19 175.75
    -4 6 3 o 405.37 440.64
    -3 6 3 o 155.11 173.91
    -2 6 3 o 192.26 177.37
    -1 6 3 o 1694.45 1634.89
    0 6 3 o 5032.65 4963.95
    1 6 3 o 799.14 757.18
    2 6 3 o 112.96 134.74
    3 6 3 o 285.40 213.97
    4 6 3 o 537.56 545.10
    5 6 3 o 880.45 865.59
    6 6 3 o 62.63 58.85
    7 6 3 o 20.41 15.47
    8 6 3 o 1559.56 1561.42
    9 6 3 o 42.05 42.67
    -7 7 3 o 29.36 26.46
    -6 7 3 o 179.70 169.18
    -5 7 3 o 0.35 0.18
    -4 7 3 o 26.23 27.51
    -3 7 3 o 1926.19 2008.57
    -2 7 3 o 1530.74 1526.83
    -1 7 3 o 685.77 712.54
    0 7 3 o 127.92 139.90
    1 7 3 o 565.93 486.48
    2 7 3 o 478.40 429.92
    3 7 3 o 585.64 599.28
    4 7 3 o 66.21 72.06
    5 7 3 o 81.25 84.13
    6 7 3 o 145.87 154.29
    7 7 3 o 1456.75 1398.66
    8 7 3 o 5.06 3.65
    9 7 3 o 138.05 142.04
    -6 8 3 o 134.98 133.48
    -5 8 3 o 57.37 52.90
    -4 8 3 o 2696.26 2777.88
    -3 8 3 o 631.29 614.45
    -2 8 3 o 266.59 269.25
    -1 8 3 o 308.47 305.27
    0 8 3 o 87.98 89.83
    1 8 3 o 1513.23 1498.78
    2 8 3 o 302.10 283.96
    3 8 3 o 0.72 0.12
    4 8 3 o 1848.12 1863.11
    5 8 3 o 57.32 46.61
    6 8 3 o 274.69 257.70
    7 8 3 o 935.13 890.34
    8 8 3 o 336.35 321.64
    -6 9 3 o 101.18 101.62
    -5 9 3 o 20.94 17.33
    -4 9 3 o 6.51 3.53
    -3 9 3 o 16.52 13.47
    -2 9 3 o 390.78 388.09
    -1 9 3 o 88.34 86.16
    0 9 3 o 13.07 11.63
    1 9 3 o 972.15 946.29
    2 9 3 o 114.92 121.23
    3 9 3 o 117.39 111.64
    4 9 3 o 89.27 89.42
    5 9 3 o 93.27 89.51
    6 9 3 o 83.99 76.81
    7 9 3 o 8.15 5.99
    -5 10 3 o 1129.27 1142.67
    -4 10 3 o 362.54 356.41
    -3 10 3 o 4.12 3.49
    -2 10 3 o 424.20 402.02
    -1 10 3 o 2400.17 2329.75
    0 10 3 o 599.97 580.02
    1 10 3 o 864.52 871.51
    2 10 3 o 119.49 114.25
    3 10 3 o 87.91 90.79
    4 10 3 o 999.65 954.28
    5 10 3 o 409.01 421.67
    6 10 3 o 86.49 89.01
    -3 11 3 o 36.29 39.55
    -2 11 3 o 4.25 5.10
    -1 11 3 o 280.97 279.97
    0 11 3 o 33.29 28.99
    1 11 3 o 789.61 802.04
    2 11 3 o 50.33 46.11
    3 11 3 o 327.51 320.05
    4 11 3 o 113.90 120.60
    5 11 3 o 50.72 55.54
    6 11 3 o 23.56 22.82
    -2 12 3 o 8.04 7.45
    -1 12 3 o 94.63 99.58
    0 12 3 o 136.97 145.78
    1 12 3 o 14.69 15.47
    2 12 3 o 113.90 106.38
    3 12 3 o 162.15 172.41
    4 12 3 o 19.64 20.78
    -3 -9 4 o 92.74 94.17
    -2 -9 4 o 0.65 0.72
    -1 -9 4 o 15.18 16.33
    0 -9 4 o 229.71 216.11
    1 -9 4 o 181.83 167.48
    2 -9 4 o 59.61 69.09
    3 -9 4 o 1.12 0.43
    -5 -8 4 o 8.42 7.96
    -4 -8 4 o 120.40 115.34
    -3 -8 4 o 61.79 62.69
    -2 -8 4 o 4.82 5.67
    -1 -8 4 o 120.60 120.65
    0 -8 4 o 295.21 293.19
    1 -8 4 o 38.15 38.07
    2 -8 4 o 111.05 94.97
    3 -8 4 o 0.37 0.02
    4 -8 4 o 142.61 163.65
    5 -8 4 o 50.68 47.70
    -6 -7 4 o 136.05 136.10
    -5 -7 4 o 135.63 123.01
    -4 -7 4 o 633.73 615.25
    -3 -7 4 o 283.79 276.60
    -2 -7 4 o 347.55 339.88
    -1 -7 4 o 2432.61 2503.99
    0 -7 4 o 0.54 0.28
    1 -7 4 o 85.46 75.55
    2 -7 4 o 137.74 150.96
    3 -7 4 o 24.79 40.68
    4 -7 4 o 56.50 48.22
    5 -7 4 o 92.39 98.93
    6 -7 4 o 140.08 146.00
    -7 -6 4 o 102.81 92.83
    -6 -6 4 o 139.53 148.41
    -5 -6 4 o 124.62 136.19
    -4 -6 4 o 2835.38 2792.67
    -3 -6 4 o 80.15 77.99
    -2 -6 4 o 79.13 83.67
    -1 -6 4 o 304.82 298.18
    0 -6 4 o 297.69 301.38
    1 -6 4 o 18.30 21.97
    2 -6 4 o 130.36 123.38
    3 -6 4 o 441.07 479.01
    4 -6 4 o 252.51 243.28
    5 -6 4 o 794.34 858.43
    6 -6 4 o 47.84 52.00
    7 -6 4 o 320.93 337.35
    -7 -5 4 o 7.95 6.36
    -6 -5 4 o 373.89 329.97
    -5 -5 4 o 71.83 66.11
    -4 -5 4 o 101.01 98.05
    -3 -5 4 o 3717.80 3849.08
    -2 -5 4 o 4.68 4.30
    -1 -5 4 o 263.43 274.00
    0 -5 4 o 424.41 416.65
    1 -5 4 o 122.85 122.80
    2 -5 4 o 276.72 277.16
    3 -5 4 o 215.68 211.60
    4 -5 4 o 167.74 151.57
    5 -5 4 o 142.02 154.81
    6 -5 4 o 13.96 15.15
    7 -5 4 o 0.37 0.02
    -8 -4 4 o 8.55 6.82
    -7 -4 4 o 23.11 26.04
    -6 -4 4 o 38.27 31.33
    -5 -4 4 o 16.13 17.78
    -4 -4 4 o 4.79 5.61
    -3 -4 4 o 22.51 23.72
    -2 -4 4 o 350.48 358.10
    -1 -4 4 o 1640.41 1594.94
    0 -4 4 o 1175.02 1204.86
    1 -4 4 o 383.39 364.90
    2 -4 4 o 373.09 386.54
    3 -4 4 o 25.50 27.91
    4 -4 4 o 30.78 30.48
    5 -4 4 o 60.87 69.33
    6 -4 4 o 67.36 69.55
    7 -4 4 o 160.30 168.56
    8 -4 4 o 55.23 61.29
    -8 -3 4 o 25.16 23.79
    -7 -3 4 o 180.29 186.23
    -6 -3 4 o 207.22 193.12
    -5 -3 4 o 195.12 217.85
    -4 -3 4 o 19.56 14.04
    -3 -3 4 o 498.17 526.24
    -2 -3 4 o 9.89 13.34
    -1 -3 4 o 584.89 622.44
    0 -3 4 o 1016.95 1065.74
    1 -3 4 o 0.77 0.86
    2 -3 4 o 21.10 24.51
    3 -3 4 o 93.88 101.02
    4 -3 4 o 128.78 132.39
    5 -3 4 o 1398.76 1399.26
    6 -3 4 o 367.39 325.13
    7 -3 4 o 570.69 534.16
    8 -3 4 o 52.03 48.48
    9 -3 4 o 0.19 0.51
    -8 -2 4 o 859.31 885.13
    -7 -2 4 o 0.36 0.01
    -6 -2 4 o 24.60 18.51
    -5 -2 4 o 463.05 480.35
    -4 -2 4 o 1.04 0.32
    -3 -2 4 o 31.67 24.39
    -2 -2 4 o 341.93 294.03
    -1 -2 4 o 139.35 123.67
    0 -2 4 o 193.73 191.16
    1 -2 4 o 142.37 118.13
    2 -2 4 o 133.25 135.89
    3 -2 4 o 1921.86 1978.05
    4 -2 4 o 1299.61 1363.88
    5 -2 4 o 108.00 124.90
    6 -2 4 o 196.54 205.16
    7 -2 4 o 2651.39 2543.72
    8 -2 4 o 46.90 39.31
    9 -2 4 o 0.19 0.01
    -8 -1 4 o 18.02 17.45
    -7 -1 4 o 716.66 718.29
    -6 -1 4 o 347.53 353.14
    -5 -1 4 o 127.63 127.92
    -4 -1 4 o 3181.43 3065.75
    -3 -1 4 o 11.12 3.66
    -2 -1 4 o 474.67 494.18
    -1 -1 4 o 98.34 79.82
    0 -1 4 o 194.19 210.31
    1 -1 4 o 4.47 4.62
    2 -1 4 o 752.01 708.71
    3 -1 4 o 472.21 451.78
    4 -1 4 o 2609.72 2782.98
    5 -1 4 o 430.68 447.57
    6 -1 4 o 4.57 2.85
    7 -1 4 o 999.02 960.01
    8 -1 4 o 716.06 686.26
    9 -1 4 o 180.93 172.90
    -8 0 4 o 14.54 16.51
    -7 0 4 o 1234.60 1233.51
    -6 0 4 o 43.55 41.75
    -5 0 4 o 559.73 575.58
    -4 0 4 o 760.43 768.25
    -3 0 4 o 2884.24 2951.48
    -2 0 4 o 196.30 165.56
    -1 0 4 o 3968.92 3886.69
    0 0 4 o 5.05 20.45
    1 0 4 o 371.90 404.55
    2 0 4 o 1378.27 1389.22
    3 0 4 o 26.52 9.99
    4 0 4 o 2268.08 2393.28
    5 0 4 o 273.43 287.01
    6 0 4 o 112.73 111.00
    7 0 4 o 180.71 179.67
    8 0 4 o 990.72 976.86
    9 0 4 o 94.80 85.57
    10 0 4 o 466.99 498.37
    -9 1 4 o 130.54 141.50
    -8 1 4 o 355.24 360.86
    -7 1 4 o 127.35 124.91
    -6 1 4 o 23.07 24.44
    -5 1 4 o 103.58 110.86
    -4 1 4 o 4579.79 4607.34
    -3 1 4 o 47.57 41.12
    -2 1 4 o 1656.19 1630.56
    -1 1 4 o 76.83 95.00
    0 1 4 o 286.19 331.53
    1 1 4 o 541.09 567.77
    2 1 4 o 1693.63 1386.57
    3 1 4 o 1995.71 1720.69
    4 1 4 o 2796.04 2794.15
    5 1 4 o 64.84 54.35
    6 1 4 o 162.57 149.86
    7 1 4 o 468.36 461.54
    8 1 4 o 105.03 109.38
    9 1 4 o 29.28 29.57
    10 1 4 o 78.53 82.59
    -9 2 4 o 5.61 5.35
    -8 2 4 o 4.92 5.13
    -7 2 4 o 1007.26 989.41
    -6 2 4 o 17.26 17.84
    -5 2 4 o 36.64 38.93
    -4 2 4 o 1882.56 1782.33
    -3 2 4 o 101.37 83.15
    -2 2 4 o 40.64 28.00
    -1 2 4 o 730.42 683.92
    0 2 4 o 1207.13 1317.77
    1 2 4 o 42.30 25.55
    2 2 4 o 225.17 295.97
    3 2 4 o 3102.69 2918.35
    4 2 4 o 189.05 241.74
    5 2 4 o 267.39 252.11
    6 2 4 o 62.46 45.82
    7 2 4 o 550.70 553.23
    8 2 4 o 8.27 8.69
    9 2 4 o 0.36 0.01
    10 2 4 o 132.22 144.13
    -8 3 4 o 96.43 102.49
    -7 3 4 o 1151.85 1127.31
    -6 3 4 o 0.83 0.99
    -5 3 4 o 283.82 295.44
    -4 3 4 o 16.37 18.94
    -3 3 4 o 1171.95 1042.24
    -2 3 4 o 9.95 7.50
    -1 3 4 o 1075.34 1051.62
    0 3 4 o 9791.23 10255.95
    1 3 4 o 362.86 361.44
    2 3 4 o 16.95 24.85
    3 3 4 o 967.09 1008.85
    4 3 4 o 60.65 56.01
    5 3 4 o 85.47 92.25
    6 3 4 o 736.21 750.26
    7 3 4 o 135.45 126.74
    8 3 4 o 12.46 10.71
    9 3 4 o 102.95 100.74
    10 3 4 o 28.43 31.06
    -8 4 4 o 550.94 548.98
    -7 4 4 o 427.14 422.16
    -6 4 4 o 259.99 266.41
    -5 4 4 o 77.38 79.11
    -4 4 4 o 191.70 191.10
    -3 4 4 o 309.71 327.96
    -2 4 4 o 24.78 8.84
    -1 4 4 o 629.45 597.24
    0 4 4 o 8424.17 8687.47
    1 4 4 o 3.19 8.54
    2 4 4 o 316.12 381.20
    3 4 4 o 1664.17 1655.29
    4 4 4 o 80.79 75.45
    5 4 4 o 383.96 385.97
    6 4 4 o 1226.62 1284.21
    7 4 4 o 138.88 134.08
    8 4 4 o 559.12 539.91
    9 4 4 o 87.42 82.66
    10 4 4 o 1.12 0.85
    -8 5 4 o 281.84 286.07
    -7 5 4 o 9.07 10.60
    -6 5 4 o 13.22 11.07
    -5 5 4 o 583.93 635.57
    -4 5 4 o 501.10 505.19
    -3 5 4 o 128.67 135.50
    -2 5 4 o 1213.18 1115.40
    -1 5 4 o 1475.62 1320.10
    0 5 4 o 12.18 3.76
    1 5 4 o 220.64 195.22
    2 5 4 o 2548.17 2298.62
    3 5 4 o 4949.76 5064.31
    4 5 4 o 149.06 166.65
    5 5 4 o 672.93 648.82
    6 5 4 o 29.95 35.36
    7 5 4 o 223.87 213.67
    8 5 4 o 484.13 462.46
    9 5 4 o 314.22 318.01
    10 5 4 o 188.14 204.07
    -7 6 4 o 1.59 0.69
    -6 6 4 o 113.02 111.30
    -5 6 4 o 6.74 8.71
    -4 6 4 o 519.69 555.83
    -3 6 4 o 20.35 20.37
    -2 6 4 o 902.94 876.46
    -1 6 4 o 24.13 21.74
    0 6 4 o 603.12 605.34
    1 6 4 o 76.09 86.03
    2 6 4 o 688.05 654.74
    3 6 4 o 620.25 673.80
    4 6 4 o 8.17 19.16
    5 6 4 o 10.25 14.77
    6 6 4 o 119.23 119.12
    7 6 4 o 112.53 119.62
    8 6 4 o 2.55 0.84
    9 6 4 o 127.75 115.66
    -7 7 4 o 102.67 114.03
    -6 7 4 o 9.54 11.85
    -5 7 4 o 449.12 444.78
    -4 7 4 o 3.91 1.83
    -3 7 4 o 3.18 7.29
    -2 7 4 o 465.09 462.70
    -1 7 4 o 965.59 966.94
    0 7 4 o 107.61 101.08
    1 7 4 o 712.74 675.67
    2 7 4 o 64.82 62.92
    3 7 4 o 267.41 269.34
    4 7 4 o 1.22 3.62
    5 7 4 o 9.87 10.13
    6 7 4 o 291.37 266.11
    7 7 4 o 8.31 10.02
    8 7 4 o 1.88 1.25
    9 7 4 o 132.09 138.16
    -6 8 4 o 38.39 37.33
    -5 8 4 o 116.39 111.62
    -4 8 4 o 19.31 18.80
    -3 8 4 o 265.56 257.26
    -2 8 4 o 872.06 838.37
    -1 8 4 o 677.77 666.08
    0 8 4 o 41.22 41.68
    1 8 4 o 762.89 767.97
    2 8 4 o 263.97 289.52
    3 8 4 o 27.55 25.33
    4 8 4 o 890.08 917.60
    5 8 4 o 316.60 327.03
    6 8 4 o 698.07 719.01
    7 8 4 o 706.92 690.15
    8 8 4 o 126.13 112.56
    -5 9 4 o 10.47 12.65
    -4 9 4 o 915.35 889.97
    -3 9 4 o 78.09 75.36
    -2 9 4 o 9.45 11.72
    -1 9 4 o 5.30 2.82
    0 9 4 o 6.97 5.10
    1 9 4 o 376.18 349.76
    2 9 4 o 23.83 17.48
    3 9 4 o 0.92 0.67
    4 9 4 o 634.80 606.70
    5 9 4 o 74.94 76.63
    6 9 4 o 28.63 29.44
    7 9 4 o 16.60 15.81
    8 9 4 o 58.47 65.53
    -5 10 4 o 11.60 11.39
    -4 10 4 o 15.54 15.36
    -3 10 4 o 368.28 353.74
    -2 10 4 o 366.06 338.12
    -1 10 4 o 314.93 293.36
    0 10 4 o 271.44 259.33
    1 10 4 o 5.49 5.64
    2 10 4 o 11.49 12.60
    3 10 4 o 393.70 366.15
    4 10 4 o 287.03 270.65
    5 10 4 o 215.48 197.66
    6 10 4 o 15.41 13.46
    7 10 4 o 1.12 0.19
    -3 11 4 o 6.83 7.69
    -2 11 4 o 240.49 224.15
    -1 11 4 o 28.47 28.65
    0 11 4 o 658.88 667.05
    1 11 4 o 1.12 1.25
    2 11 4 o 280.07 288.77
    3 11 4 o 352.18 359.92
    4 11 4 o 328.52 334.07
    5 11 4 o 3.42 2.81
    6 11 4 o 17.95 21.49
    -2 12 4 o 34.41 46.82
    -1 12 4 o 30.03 32.58
    0 12 4 o 247.04 248.16
    1 12 4 o 34.43 38.08
    2 12 4 o 43.39 46.51
    3 12 4 o 56.60 56.98
    4 12 4 o 223.87 225.07
    -1 -9 5 o 193.38 187.30
    0 -9 5 o 19.45 23.50
    1 -9 5 o 24.29 26.61
    -4 -8 5 o 499.16 501.09
    -3 -8 5 o 4.42 4.62
    -2 -8 5 o 14.29 12.96
    -1 -8 5 o 22.32 20.68
    0 -8 5 o 61.67 57.17
    1 -8 5 o 593.14 591.86
    2 -8 5 o 228.35 216.61
    3 -8 5 o 6.12 5.78
    4 -8 5 o 42.64 42.05
    -5 -7 5 o 126.68 116.94
    -4 -7 5 o 362.91 327.97
    -3 -7 5 o 96.66 98.54
    -2 -7 5 o 73.21 67.15
    -1 -7 5 o 209.68 207.26
    0 -7 5 o 14.49 15.14
    1 -7 5 o 764.40 750.05
    2 -7 5 o 1119.25 1097.67
    3 -7 5 o 178.26 176.90
    4 -7 5 o 12.06 10.59
    5 -7 5 o 113.91 112.83
    -6 -6 5 o 29.46 29.02
    -5 -6 5 o 333.36 303.30
    -4 -6 5 o 4.91 3.31
    -3 -6 5 o 175.72 156.42
    -2 -6 5 o 213.93 216.45
    -1 -6 5 o 1498.14 1518.28
    0 -6 5 o 445.29 455.80
    1 -6 5 o 348.49 336.90
    2 -6 5 o 19.15 19.09
    3 -6 5 o 177.21 173.80
    4 -6 5 o 80.97 91.67
    5 -6 5 o 0.56 0.25
    6 -6 5 o 0.84 0.71
    -7 -5 5 o 50.32 64.26
    -6 -5 5 o 318.69 305.11
    -5 -5 5 o 11.31 13.02
    -4 -5 5 o 397.19 409.61
    -3 -5 5 o 32.70 28.62
    -2 -5 5 o 56.67 61.53
    -1 -5 5 o 79.49 78.92
    0 -5 5 o 3277.76 3408.78
    1 -5 5 o 0.73 1.04
    2 -5 5 o 650.81 664.09
    3 -5 5 o 1307.16 1315.04
    4 -5 5 o 479.46 504.16
    5 -5 5 o 250.24 232.85
    6 -5 5 o 83.97 85.74
    7 -5 5 o 183.28 179.35
    -7 -4 5 o 44.27 40.18
    -6 -4 5 o 16.32 15.69
    -5 -4 5 o 44.25 43.68
    -4 -4 5 o 135.49 113.01
    -3 -4 5 o 534.24 522.36
    -2 -4 5 o 9.29 7.99
    -1 -4 5 o 164.30 181.96
    0 -4 5 o 1021.56 1039.41
    1 -4 5 o 149.41 150.13
    2 -4 5 o 23.34 24.12
    3 -4 5 o 563.73 574.84
    4 -4 5 o 190.11 197.23
    5 -4 5 o 1.30 0.86
    6 -4 5 o 541.24 493.85
    7 -4 5 o 73.95 72.28
    8 -4 5 o 36.47 40.01
    -7 -3 5 o 16.27 15.56
    -6 -3 5 o 77.66 83.60
    -5 -3 5 o 105.67 126.63
    -4 -3 5 o 97.68 102.39
    -3 -3 5 o 14.47 13.89
    -2 -3 5 o 121.87 132.28
    -1 -3 5 o 2.69 0.72
    0 -3 5 o 5.42 5.76
    1 -3 5 o 0.94 0.60
    2 -3 5 o 276.40 284.51
    3 -3 5 o 295.40 301.98
    4 -3 5 o 32.48 31.47
    5 -3 5 o 94.74 83.11
    6 -3 5 o 0.09 1.05
    7 -3 5 o 13.78 14.99
    8 -3 5 o 55.88 62.21
    -8 -2 5 o 3.16 3.76
    -7 -2 5 o 422.67 440.36
    -6 -2 5 o 332.66 338.56
    -5 -2 5 o 496.88 542.73
    -4 -2 5 o 23.96 29.02
    -3 -2 5 o 356.86 400.53
    -2 -2 5 o 1331.50 1374.42
    -1 -2 5 o 172.64 170.61
    0 -2 5 o 598.84 621.73
    1 -2 5 o 410.35 399.49
    2 -2 5 o 3055.94 2851.71
    4 -2 5 o 145.26 150.84
    5 -2 5 o 246.77 253.20
    6 -2 5 o 4.83 4.21
    7 -2 5 o 539.16 558.85
    8 -2 5 o 36.63 45.16
    9 -2 5 o 172.62 178.47
    -8 -1 5 o 4.49 5.53
    -7 -1 5 o 45.68 46.33
    -6 -1 5 o 26.41 24.87
    -5 -1 5 o 160.16 163.85
    -4 -1 5 o 2323.19 2505.58
    -3 -1 5 o 86.47 79.26
    -2 -1 5 o 55.34 49.81
    -1 -1 5 o 2711.64 2791.80
    0 -1 5 o 647.51 643.38
    1 -1 5 o 2998.67 2900.93
    2 -1 5 o 129.20 132.14
    3 -1 5 o 4570.53 4665.88
    5 -1 5 o 38.78 36.82
    6 -1 5 o 98.94 104.21
    7 -1 5 o 1446.38 1424.89
    8 -1 5 o 95.74 95.54
    9 -1 5 o 622.12 632.55
    -8 0 5 o 11.03 8.23
    -7 0 5 o 375.26 378.07
    -6 0 5 o 134.68 135.72
    -5 0 5 o 1.39 1.92
    -4 0 5 o 4804.85 5335.30
    -3 0 5 o 404.19 392.90
    -2 0 5 o 988.69 1000.03
    -1 0 5 o 953.16 934.79
    0 0 5 o 1905.25 1837.93
    1 0 5 o 163.58 151.49
    2 0 5 o 45.61 44.43
    3 0 5 o 15.12 16.33
    4 0 5 o 1213.96 1281.59
    5 0 5 o 557.45 545.46
    6 0 5 o 426.73 411.36
    7 0 5 o 830.46 785.53
    8 0 5 o 232.85 237.88
    9 0 5 o 22.73 19.97
    -8 1 5 o 0.94 0.97
    -7 1 5 o 265.78 270.98
    -6 1 5 o 256.93 255.08
    -5 1 5 o 1714.09 1749.06
    -4 1 5 o 84.75 85.42
    -3 1 5 o 88.98 92.75
    -2 1 5 o 440.21 432.11
    -1 1 5 o 1064.21 1192.68
    0 1 5 o 2756.83 2719.54
    1 1 5 o 27.62 21.74
    2 1 5 o 876.68 907.98
    3 1 5 o 766.20 723.90
    4 1 5 o 797.09 752.61
    5 1 5 o 31.42 32.61
    6 1 5 o 144.93 142.09
    7 1 5 o 316.90 320.70
    8 1 5 o 776.75 764.45
    9 1 5 o 11.43 10.90
    -8 2 5 o 37.95 37.95
    -7 2 5 o 7.86 7.73
    -6 2 5 o 308.03 309.04
    -5 2 5 o 344.25 344.99
    -3 2 5 o 1154.37 1185.40
    -2 2 5 o 244.25 247.42
    -1 2 5 o 1746.44 1660.31
    0 2 5 o 1780.48 1635.30
    1 2 5 o 37.76 44.00
    2 2 5 o 0.75 1.29
    3 2 5 o 29.95 26.98
    4 2 5 o 395.93 346.57
    5 2 5 o 18.14 27.97
    6 2 5 o 599.18 587.51
    7 2 5 o 2.80 0.91
    8 2 5 o 181.61 183.80
    9 2 5 o 23.75 22.12
    10 2 5 o 12.72 12.13
    -8 3 5 o 335.37 363.16
    -7 3 5 o 14.11 9.53
    -6 3 5 o 3.52 2.41
    -5 3 5 o 579.19 587.36
    -4 3 5 o 4.66 1.06
    -3 3 5 o 216.05 232.47
    -2 3 5 o 658.07 632.86
    -1 3 5 o 72.92 81.85
    0 3 5 o 1495.61 1415.50
    1 3 5 o 2713.39 2492.15
    2 3 5 o 494.67 465.12
    3 3 5 o 1435.89 1303.66
    4 3 5 o 1023.69 961.46
    5 3 5 o 199.02 169.67
    6 3 5 o 43.81 45.22
    7 3 5 o 224.98 232.38
    8 3 5 o 706.60 699.57
    9 3 5 o 109.02 113.48
    -8 4 5 o 328.16 332.41
    -7 4 5 o 8.71 10.07
    -6 4 5 o 163.28 155.15
    -5 4 5 o 1185.22 1218.71
    -4 4 5 o 979.47 974.69
    -3 4 5 o 91.08 93.96
    -2 4 5 o 977.50 910.64
    -1 4 5 o 3000.80 2849.42
    0 4 5 o 138.20 107.13
    1 4 5 o 1458.72 1338.34
    2 4 5 o 2632.71 2412.77
    3 4 5 o 8210.71 8263.31
    4 4 5 o 207.80 231.50
    5 4 5 o 1670.88 1650.52
    6 4 5 o 873.41 866.93
    7 4 5 o 91.36 98.01
    8 4 5 o 4.12 4.32
    9 4 5 o 510.04 518.36
    -7 5 5 o 139.71 132.11
    -6 5 5 o 799.84 855.74
    -5 5 5 o 134.40 136.68
    -4 5 5 o 1699.72 1681.47
    -3 5 5 o 8.75 11.57
    -2 5 5 o 2014.60 1819.16
    -1 5 5 o 58.50 57.11
    0 5 5 o 1723.46 1671.24
    1 5 5 o 206.53 193.33
    2 5 5 o 550.41 472.64
    3 5 5 o 18.70 18.03
    4 5 5 o 5614.77 5492.82
    5 5 5 o 179.40 177.84
    6 5 5 o 1091.41 1047.99
    7 5 5 o 644.61 649.10
    8 5 5 o 1.00 0.68
    9 5 5 o 0.99 0.19
    -7 6 5 o 399.29 387.55
    -6 6 5 o 17.57 18.16
    -5 6 5 o 137.78 132.10
    -4 6 5 o 285.87 293.74
    -3 6 5 o 4.13 1.60
    -2 6 5 o 1.08 1.15
    -1 6 5 o 166.08 144.93
    0 6 5 o 5.94 6.00
    1 6 5 o 664.02 655.48
    3 6 5 o 982.80 906.22
    4 6 5 o 934.35 1034.82
    5 6 5 o 57.86 67.46
    6 6 5 o 195.94 201.58
    7 6 5 o 5.00 1.32
    8 6 5 o 172.25 161.77
    9 6 5 o 61.34 64.97
    -6 7 5 o 814.80 844.37
    -5 7 5 o 64.17 72.02
    -4 7 5 o 775.77 739.24
    -3 7 5 o 6.56 9.13
    -2 7 5 o 12.63 8.62
    -1 7 5 o 112.41 117.17
    0 7 5 o 12.58 4.98
    1 7 5 o 401.95 423.74
    2 7 5 o 340.95 308.64
    3 7 5 o 95.09 88.91
    4 7 5 o 1685.63 1778.33
    5 7 5 o 637.50 663.31
    6 7 5 o 587.77 556.69
    7 7 5 o 2343.21 2359.76
    8 7 5 o 3.32 2.29
    9 7 5 o 36.99 35.11
    -6 8 5 o 22.09 17.62
    -5 8 5 o 206.09 200.65
    -4 8 5 o 761.37 732.64
    -3 8 5 o 53.47 52.31
    -2 8 5 o 242.83 272.13
    -1 8 5 o 85.39 93.34
    0 8 5 o 484.92 485.34
    1 8 5 o 26.46 32.56
    2 8 5 o 108.40 105.72
    3 8 5 o 0.95 0.75
    4 8 5 o 641.15 632.97
    5 8 5 o 8.37 5.28
    6 8 5 o 112.81 101.00
    7 8 5 o 238.49 229.05
    8 8 5 o 492.53 503.05
    -5 9 5 o 17.26 19.78
    -4 9 5 o 1099.13 1048.82
    -3 9 5 o 105.40 115.78
    -2 9 5 o 0.43 0.01
    -1 9 5 o 1268.67 1240.12
    0 9 5 o 887.45 884.29
    1 9 5 o 186.42 181.52
    2 9 5 o 799.21 802.58
    3 9 5 o 54.84 56.06
    4 9 5 o 109.42 111.82
    5 9 5 o 101.60 114.63
    6 9 5 o 33.19 39.52
    7 9 5 o 175.14 175.96
    8 9 5 o 150.18 143.12
    -4 10 5 o 0.56 0.05
    -3 10 5 o 637.99 614.14
    -2 10 5 o 472.06 433.30
    -1 10 5 o 321.11 319.96
    0 10 5 o 716.15 706.36
    1 10 5 o 12.70 14.94
    2 10 5 o 1369.41 1301.36
    3 10 5 o 1878.16 1812.70
    4 10 5 o 2.12 2.52
    5 10 5 o 55.68 58.00
    6 10 5 o 73.67 66.85
    7 10 5 o 0.37 0.85
    -3 11 5 o 56.42 60.76
    -2 11 5 o 306.46 292.38
    -1 11 5 o 657.43 669.20
    0 11 5 o 154.29 145.34
    1 11 5 o 1.31 0.86
    2 11 5 o 368.84 383.37
    3 11 5 o 1775.90 1758.01
    4 11 5 o 18.11 17.14
    5 11 5 o 3.71 4.56
    6 11 5 o 17.61 19.82
    -1 12 5 o 31.34 30.87
    0 12 5 o 264.43 272.22
    1 12 5 o 2.08 1.58
    2 12 5 o 10.35 10.72
    3 12 5 o 398.36 387.97
    4 12 5 o 47.32 43.10
    -2 -8 6 o 22.63 27.12
    -1 -8 6 o 4.11 2.80
    0 -8 6 o 6.96 5.15
    1 -8 6 o 48.53 54.63
    2 -8 6 o 78.06 86.58
    -4 -7 6 o 54.75 53.90
    -3 -7 6 o 266.09 275.30
    -2 -7 6 o 3.65 3.10
    -1 -7 6 o 146.37 151.57
    0 -7 6 o 10.44 7.96
    1 -7 6 o 148.48 152.97
    2 -7 6 o 61.60 64.45
    3 -7 6 o 35.69 38.81
    4 -7 6 o 2.86 2.05
    -5 -6 6 o 26.22 20.74
    -4 -6 6 o 90.77 73.60
    -3 -6 6 o 164.73 163.46
    -2 -6 6 o 44.51 39.60
    -1 -6 6 o 96.66 98.53
    0 -6 6 o 254.48 242.88
    1 -6 6 o 126.86 127.57
    2 -6 6 o 5.80 2.37
    3 -6 6 o 128.02 133.86
    4 -6 6 o 8.64 14.22
    5 -6 6 o 100.44 91.35
    -6 -5 6 o 11.11 9.50
    -5 -5 6 o 66.21 63.49
    -4 -5 6 o 127.52 144.49
    -3 -5 6 o 294.64 279.77
    -2 -5 6 o 15.70 17.92
    -1 -5 6 o 1218.34 1229.26
    0 -5 6 o 661.71 679.57
    1 -5 6 o 187.67 187.48
    2 -5 6 o 277.93 299.11
    3 -5 6 o 1398.32 1320.50
    4 -5 6 o 33.66 31.56
    5 -5 6 o 76.30 91.57
    6 -5 6 o 945.52 950.29
    -6 -4 6 o 19.05 22.06
    -5 -4 6 o 843.88 882.63
    -4 -4 6 o 145.02 134.54
    -3 -4 6 o 102.70 110.71
    -1 -4 6 o 274.19 280.93
    0 -4 6 o 694.06 720.06
    1 -4 6 o 1113.64 1103.10
    3 -4 6 o 1178.84 1153.75
    4 -4 6 o 1713.40 1672.53
    5 -4 6 o 3.06 2.05
    6 -4 6 o 16.83 15.71
    -7 -3 6 o 721.90 801.93
    -6 -3 6 o 25.35 22.22
    -5 -3 6 o 303.30 311.40
    -4 -3 6 o 148.50 134.83
    -3 -3 6 o 131.08 135.67
    -2 -3 6 o 1062.71 1075.45
    -1 -3 6 o 7.58 6.55
    0 -3 6 o 867.68 892.03
    1 -3 6 o 273.30 280.48
    2 -3 6 o 83.92 82.77
    3 -3 6 o 270.60 272.87
    4 -3 6 o 271.57 256.45
    5 -3 6 o 417.76 434.89
    6 -3 6 o 690.11 726.38
    7 -3 6 o 12.53 12.41
    8 -3 6 o 328.22 320.67
    -7 -2 6 o 11.78 12.65
    -6 -2 6 o 217.52 220.84
    -5 -2 6 o 129.83 121.21
    -4 -2 6 o 378.77 377.19
    -3 -2 6 o 148.70 155.70
    -2 -2 6 o 845.28 875.13
    -1 -2 6 o 486.13 490.18
    0 -2 6 o 63.35 70.06
    1 -2 6 o 48.77 52.16
    2 -2 6 o 44.78 48.07
    3 -2 6 o 2882.19 3009.78
    4 -2 6 o 615.56 632.92
    5 -2 6 o 1636.25 1664.89
    6 -2 6 o 573.97 522.25
    7 -2 6 o 335.12 366.47
    8 -2 6 o 1.39 0.51
    -7 -1 6 o 1142.68 1162.63
    -6 -1 6 o 39.26 46.44
    -5 -1 6 o 640.15 684.25
    -3 -1 6 o 258.89 250.95
    -2 -1 6 o 127.10 122.05
    -1 -1 6 o 782.69 794.01
    0 -1 6 o 691.84 710.48
    1 -1 6 o 41.14 35.86
    2 -1 6 o 485.88 485.54
    3 -1 6 o 154.76 152.33
    4 -1 6 o 586.89 624.75
    5 -1 6 o 2267.36 2324.41
    6 -1 6 o 24.43 29.14
    7 -1 6 o 51.02 45.40
    8 -1 6 o 142.13 144.74
    9 -1 6 o 162.90 188.05
    -8 0 6 o 11.78 13.39
    -7 0 6 o 44.26 44.18
    -6 0 6 o 36.59 38.03
    -5 0 6 o 272.81 276.67
    -4 0 6 o 1182.45 1242.46
    -3 0 6 o 62.39 63.38
    -2 0 6 o 79.65 84.86
    -1 0 6 o 2167.91 2330.25
    0 0 6 o 3095.27 3133.82
    1 0 6 o 958.39 891.32
    2 0 6 o 1035.93 969.68
    3 0 6 o 58.35 60.24
    4 0 6 o 794.67 853.70
    5 0 6 o 89.35 84.46
    6 0 6 o 30.52 24.42
    7 0 6 o 224.70 226.88
    8 0 6 o 0.51 0.03
    9 0 6 o 23.77 18.76
    -8 1 6 o 60.78 64.09
    -7 1 6 o 1.82 0.85
    -6 1 6 o 46.49 50.93
    -5 1 6 o 72.63 76.36
    -4 1 6 o 59.90 58.23
    -3 1 6 o 1283.95 1366.06
    -2 1 6 o 1294.27 1258.59
    -1 1 6 o 501.86 469.58
    0 1 6 o 4798.10 5057.58
    1 1 6 o 351.59 349.51
    2 1 6 o 571.94 575.02
    3 1 6 o 461.66 490.81
    4 1 6 o 979.81 1092.63
    5 1 6 o 474.50 491.17
    6 1 6 o 154.89 161.15
    7 1 6 o 779.55 740.55
    8 1 6 o 23.72 25.75
    9 1 6 o 160.80 165.14
    -8 2 6 o 0.37 0.47
    -7 2 6 o 842.73 839.48
    -6 2 6 o 11.74 10.34
    -5 2 6 o 40.78 41.63
    -4 2 6 o 1356.23 1367.14
    -3 2 6 o 260.11 287.73
    -2 2 6 o 159.20 153.92
    -1 2 6 o 2841.83 2773.07
    0 2 6 o 2404.27 2456.60
    1 2 6 o 140.27 141.84
    2 2 6 o 958.58 984.60
    3 2 6 o 3798.21 3566.33
    4 2 6 o 42.64 46.39
    5 2 6 o 384.33 363.26
    6 2 6 o 1058.73 1042.20
    7 2 6 o 12.40 11.79
    8 2 6 o 740.67 756.43
    9 2 6 o 32.17 31.12
    -8 3 6 o 546.48 605.96
    -7 3 6 o 242.87 246.01
    -6 3 6 o 5.17 5.13
    -5 3 6 o 0.42 0.10
    -4 3 6 o 1677.66 1773.65
    -3 3 6 o 17.48 18.79
    -2 3 6 o 69.38 60.37
    -1 3 6 o 303.74 269.68
    0 3 6 o 3889.73 3869.08
    1 3 6 o 676.63 638.07
    2 3 6 o 1.25 3.84
    3 3 6 o 887.79 904.41
    4 3 6 o 372.92 380.03
    5 3 6 o 785.12 774.63
    6 3 6 o 0.28 0.48
    7 3 6 o 1173.06 1118.55
    8 3 6 o 87.67 91.66
    9 3 6 o 56.60 63.23
    -7 4 6 o 206.40 210.67
    -6 4 6 o 181.49 186.33
    -5 4 6 o 568.94 544.69
    -4 4 6 o 130.74 127.85
    -3 4 6 o 94.01 101.38
    -2 4 6 o 285.02 267.13
    -1 4 6 o 109.22 99.27
    0 4 6 o 1014.73 1031.64
    1 4 6 o 267.25 238.94
    2 4 6 o 539.92 513.25
    3 4 6 o 772.03 733.50
    4 4 6 o 0.75 0.14
    5 4 6 o 24.37 27.04
    6 4 6 o 301.92 287.70
    7 4 6 o 957.07 950.03
    8 4 6 o 645.38 607.36
    9 4 6 o 22.64 22.18
    -7 5 6 o 52.93 55.63
    -6 5 6 o 19.17 22.39
    -5 5 6 o 14.07 13.21
    -4 5 6 o 971.34 957.01
    -3 5 6 o 302.93 285.62
    -2 5 6 o 83.75 86.48
    -1 5 6 o 691.42 647.58
    0 5 6 o 49.84 52.19
    1 5 6 o 275.60 275.84
    2 5 6 o 113.52 111.04
    3 5 6 o 25.06 26.71
    4 5 6 o 123.61 125.66
    5 5 6 o 3.01 4.05
    6 5 6 o 3.78 3.07
    7 5 6 o 1380.92 1328.23
    8 5 6 o 99.57 99.95
    9 5 6 o 300.20 298.57
    -7 6 6 o 552.46 579.91
    -6 6 6 o 225.72 228.21
    -5 6 6 o 158.08 152.53
    -4 6 6 o 584.57 540.46
    -3 6 6 o 5.09 3.87
    -2 6 6 o 142.49 142.47
    -1 6 6 o 161.08 157.99
    0 6 6 o 115.81 118.73
    1 6 6 o 3.93 1.64
    2 6 6 o 47.88 32.45
    3 6 6 o 36.41 41.89
    4 6 6 o 1123.30 1285.59
    5 6 6 o 184.77 183.82
    6 6 6 o 31.59 32.53
    7 6 6 o 809.16 772.55
    8 6 6 o 156.83 146.67
    9 6 6 o 88.16 86.73
    -6 7 6 o 98.27 94.17
    -5 7 6 o 93.65 81.36
    -4 7 6 o 9.16 12.57
    -3 7 6 o 110.31 102.15
    -2 7 6 o 174.13 184.57
    -1 7 6 o 422.68 439.53
    0 7 6 o 610.66 593.85
    1 7 6 o 154.14 150.24
    2 7 6 o 110.96 109.09
    3 7 6 o 110.23 117.59
    4 7 6 o 62.55 61.20
    5 7 6 o 73.71 90.35
    6 7 6 o 57.03 63.36
    7 7 6 o 344.80 321.20
    8 7 6 o 100.25 97.31
    9 7 6 o 199.92 203.95
    -5 8 6 o 79.67 77.64
    -4 8 6 o 1577.53 1551.83
    -3 8 6 o 309.57 285.85
    -2 8 6 o 18.89 14.31
    -1 8 6 o 1721.35 1782.75
    0 8 6 o 901.96 914.49
    1 8 6 o 196.52 204.46
    2 8 6 o 212.68 227.69
    3 8 6 o 252.53 265.06
    4 8 6 o 139.87 142.70
    5 8 6 o 318.05 328.88
    6 8 6 o 57.44 53.53
    7 8 6 o 1015.27 1006.82
    8 8 6 o 126.08 126.16
    -5 9 6 o 2.43 2.83
    -4 9 6 o 468.40 451.21
    -3 9 6 o 301.02 311.47
    -2 9 6 o 32.17 27.86
    -1 9 6 o 1123.54 1087.77
    0 9 6 o 1953.66 1996.62
    1 9 6 o 401.83 397.44
    2 9 6 o 332.54 341.73
    3 9 6 o 446.16 421.81
    4 9 6 o 50.21 46.07
    5 9 6 o 122.80 120.01
    6 9 6 o 9.74 14.23
    7 9 6 o 49.56 39.15
    8 9 6 o 265.76 254.34
    -4 10 6 o 271.38 260.76
    -3 10 6 o 2.74 2.06
    -2 10 6 o 92.03 80.37
    -1 10 6 o 10.30 7.93
    0 10 6 o 159.46 146.99
    1 10 6 o 14.53 13.85
    2 10 6 o 172.34 170.98
    3 10 6 o 887.29 857.01
    4 10 6 o 505.12 490.67
    5 10 6 o 1610.35 1587.55
    6 10 6 o 23.27 24.28
    7 10 6 o 0.00 0.21
    -3 11 6 o 3.37 1.85
    -2 11 6 o 298.30 288.97
    -1 11 6 o 2.23 3.39
    0 11 6 o 161.21 160.72
    1 11 6 o 18.89 20.17
    2 11 6 o 379.62 370.17
    3 11 6 o 51.81 46.53
    4 11 6 o 252.78 243.49
    5 11 6 o 1.59 0.14
    6 11 6 o 488.13 507.91
    -1 12 6 o 40.40 36.93
    0 12 6 o 65.32 66.42
    1 12 6 o 18.52 16.50
    2 12 6 o 21.69 25.13
    3 12 6 o 125.54 124.84
    4 12 6 o 14.54 17.63
    -2 -7 7 o 216.57 227.49
    -1 -7 7 o 2.45 2.50
    0 -7 7 o 0.84 0.13
    1 -7 7 o 9.89 9.84
    2 -7 7 o 421.71 446.96
    -3 -6 7 o 3.08 3.07
    -2 -6 7 o 4.62 3.65
    -1 -6 7 o 2.42 3.42
    0 -6 7 o 1.34 0.81
    1 -6 7 o 125.69 128.99
    2 -6 7 o 17.49 18.85
    3 -6 7 o 90.49 90.84
    4 -6 7 o 42.67 44.11
    -5 -5 7 o 146.49 144.79
    -4 -5 7 o 10.92 11.82
    -3 -5 7 o 7.53 5.93
    -2 -5 7 o 895.37 913.58
    -1 -5 7 o 92.04 85.92
    0 -5 7 o 49.97 45.37
    1 -5 7 o 7.75 6.87
    2 -5 7 o 162.23 153.55
    3 -5 7 o 151.42 152.66
    4 -5 7 o 84.25 71.49
    5 -5 7 o 172.14 178.80
    6 -5 7 o 229.66 261.74
    -5 -4 7 o 218.60 198.39
    -4 -4 7 o 47.59 46.58
    -3 -4 7 o 265.07 296.81
    -2 -4 7 o 38.87 32.31
    -1 -4 7 o 31.30 39.64
    0 -4 7 o 43.19 43.58
    1 -4 7 o 1984.83 1957.33
    2 -4 7 o 387.53 379.38
    3 -4 7 o 529.34 502.07
    4 -4 7 o 7.35 5.82
    5 -4 7 o 35.30 26.29
    6 -4 7 o 63.23 58.69
    7 -4 7 o 1354.41 1455.31
    -6 -3 7 o 0.49 0.42
    -5 -3 7 o 31.76 26.07
    -4 -3 7 o 913.30 843.05
    -3 -3 7 o 213.86 242.46
    -2 -3 7 o 219.61 232.59
    -1 -3 7 o 557.06 571.78
    0 -3 7 o 210.02 214.34
    1 -3 7 o 577.11 603.31
    2 -3 7 o 37.47 36.65
    3 -3 7 o 0.15 0.05
    4 -3 7 o 1601.47 1555.53
    5 -3 7 o 22.19 19.47
    6 -3 7 o 96.66 82.51
    7 -3 7 o 12.16 11.11
    -6 -2 7 o 0.54 0.15
    -5 -2 7 o 138.96 130.12
    -4 -2 7 o 83.50 71.00
    -3 -2 7 o 752.67 733.40
    -2 -2 7 o 98.53 88.58
    -1 -2 7 o 11.06 12.74
    0 -2 7 o 57.88 57.95
    1 -2 7 o 730.12 736.70
    2 -2 7 o 1296.40 1292.81
    3 -2 7 o 64.12 57.52
    4 -2 7 o 1658.34 1635.44
    5 -2 7 o 52.57 52.58
    6 -2 7 o 182.53 171.81
    7 -2 7 o 17.58 27.38
    8 -2 7 o 26.19 20.10
    -7 -1 7 o 9.35 10.84
    -6 -1 7 o 51.39 54.16
    -5 -1 7 o 1.45 1.28
    -4 -1 7 o 845.14 827.60
    -3 -1 7 o 607.02 644.35
    -2 -1 7 o 138.43 126.03
    -1 -1 7 o 241.67 258.26
    0 -1 7 o 63.86 60.63
    1 -1 7 o 34.34 33.07
    2 -1 7 o 655.73 668.65
    3 -1 7 o 179.55 185.85
    4 -1 7 o 222.07 223.15
    5 -1 7 o 3.10 3.95
    6 -1 7 o 668.42 682.56
    7 -1 7 o 1530.55 1474.57
    8 -1 7 o 147.29 150.85
    -7 0 7 o 4.23 4.71
    -6 0 7 o 0.79 0.21
    -5 0 7 o 12.30 13.14
    -4 0 7 o 1030.21 1060.04
    -3 0 7 o 1148.08 1170.39
    -2 0 7 o 150.30 145.45
    -1 0 7 o 17.26 21.79
    0 0 7 o 10.22 6.45
    1 0 7 o 640.67 628.06
    2 0 7 o 17.22 18.90
    3 0 7 o 994.35 1039.81
    4 0 7 o 222.91 247.75
    5 0 7 o 744.32 709.32
    6 0 7 o 13.59 14.93
    7 0 7 o 219.91 227.60
    8 0 7 o 431.88 408.22
    -7 1 7 o 42.75 47.25
    -6 1 7 o 9.57 10.97
    -5 1 7 o 10.63 9.14
    -4 1 7 o 316.88 306.66
    -3 1 7 o 184.18 195.83
    -2 1 7 o 41.19 37.06
    -1 1 7 o 96.84 104.82
    0 1 7 o 2230.78 2138.17
    1 1 7 o 303.91 286.76
    2 1 7 o 65.83 77.01
    3 1 7 o 4462.29 4677.13
    4 1 7 o 578.03 611.81
    5 1 7 o 493.11 517.91
    6 1 7 o 4.97 4.80
    7 1 7 o 122.07 122.44
    8 1 7 o 83.88 80.49
    9 1 7 o 425.66 438.43
    -7 2 7 o 160.13 161.32
    -6 2 7 o 171.19 169.34
    -5 2 7 o 97.47 91.92
    -4 2 7 o 228.94 228.02
    -3 2 7 o 2.09 1.92
    -2 2 7 o 212.87 202.73
    -1 2 7 o 174.11 171.97
    0 2 7 o 2521.65 2564.41
    1 2 7 o 43.58 41.86
    2 2 7 o 323.73 287.73
    3 2 7 o 279.58 283.64
    4 2 7 o 863.34 894.75
    5 2 7 o 135.59 134.14
    6 2 7 o 929.69 921.98
    7 2 7 o 12.84 13.41
    8 2 7 o 20.85 21.00
    9 2 7 o 8.27 8.50
    -7 3 7 o 218.76 218.68
    -6 3 7 o 189.90 182.94
    -5 3 7 o 7.80 8.91
    -4 3 7 o 78.60 79.08
    -3 3 7 o 1801.84 1852.78
    -2 3 7 o 1578.59 1597.38
    -1 3 7 o 690.00 717.28
    0 3 7 o 15.68 16.23
    1 3 7 o 264.45 207.93
    2 3 7 o 167.57 140.15
    3 3 7 o 2274.32 2255.05
    4 3 7 o 128.93 150.23
    5 3 7 o 7.48 9.74
    6 3 7 o 753.70 682.19
    7 3 7 o 85.51 69.78
    8 3 7 o 513.41 517.28
    9 3 7 o 3.38 2.02
    -7 4 7 o 143.55 146.60
    -6 4 7 o 86.71 88.57
    -5 4 7 o 398.23 372.02
    -4 4 7 o 7.15 4.77
    -3 4 7 o 61.11 71.12
    -2 4 7 o 918.99 910.29
    -1 4 7 o 243.54 240.91
    0 4 7 o 60.23 52.51
    1 4 7 o 1175.43 1153.11
    2 4 7 o 6.39 3.52
    3 4 7 o 651.98 673.22
    4 4 7 o 798.76 737.78
    5 4 7 o 898.09 943.28
    6 4 7 o 43.86 32.12
    7 4 7 o 1395.70 1361.34
    8 4 7 o 0.34 0.03
    9 4 7 o 253.67 247.78
    -7 5 7 o 51.06 49.54
    -6 5 7 o 358.36 374.43
    -5 5 7 o 3.55 4.75
    -4 5 7 o 83.47 70.29
    -3 5 7 o 158.45 176.43
    -2 5 7 o 105.87 90.08
    -1 5 7 o 655.80 645.06
    0 5 7 o 16.87 8.80
    1 5 7 o 175.23 186.12
    2 5 7 o 528.64 496.54
    3 5 7 o 157.40 146.72
    4 5 7 o 3098.45 3417.27
    5 5 7 o 6.05 6.20
    6 5 7 o 304.15 275.67
    7 5 7 o 184.79 167.46
    8 5 7 o 149.04 149.67
    9 5 7 o 3.41 1.86
    -6 6 7 o 57.12 53.84
    -5 6 7 o 12.89 18.99
    -4 6 7 o 519.69 486.66
    -3 6 7 o 653.83 617.81
    -2 6 7 o 226.23 237.46
    -1 6 7 o 270.07 262.97
    0 6 7 o 700.31 716.02
    1 6 7 o 2.28 0.81
    2 6 7 o 68.83 66.33
    3 6 7 o 149.86 148.57
    4 6 7 o 854.46 921.20
    5 6 7 o 600.07 587.76
    6 6 7 o 585.49 582.80
    7 6 7 o 575.86 574.34
    8 6 7 o 52.44 52.24
    9 6 7 o 5.08 5.47
    -6 7 7 o 11.30 15.82
    -5 7 7 o 0.72 0.27
    -4 7 7 o 1474.96 1591.53
    -3 7 7 o 109.25 115.54
    -2 7 7 o 35.42 41.54
    -1 7 7 o 67.96 69.97
    0 7 7 o 144.78 153.89
    1 7 7 o 49.10 54.20
    2 7 7 o 2.10 1.32
    3 7 7 o 281.36 291.29
    4 7 7 o 954.20 1011.16
    5 7 7 o 147.51 156.25
    6 7 7 o 846.44 889.90
    7 7 7 o 49.35 46.54
    8 7 7 o 156.33 158.20
    9 7 7 o 37.83 37.04
    -5 8 7 o 5.98 4.11
    -4 8 7 o 14.77 7.76
    -3 8 7 o 284.58 292.50
    -2 8 7 o 235.20 239.96
    -1 8 7 o 1775.52 1771.91
    0 8 7 o 354.60 361.35
    1 8 7 o 175.38 179.15
    2 8 7 o 240.05 249.28
    3 8 7 o 374.47 386.54
    4 8 7 o 154.64 148.10
    5 8 7 o 26.07 29.70
    6 8 7 o 390.24 404.42
    7 8 7 o 130.65 134.30
    8 8 7 o 117.47 124.21
    -5 9 7 o 7.85 6.78
    -4 9 7 o 9.16 7.69
    -3 9 7 o 8.75 9.46
    -2 9 7 o 214.08 219.55
    -1 9 7 o 448.43 469.51
    0 9 7 o 1920.24 2012.46
    1 9 7 o 860.55 888.79
    2 9 7 o 338.89 335.25
    3 9 7 o 2480.84 2632.92
    4 9 7 o 68.11 64.05
    5 9 7 o 133.80 148.22
    6 9 7 o 10.18 6.56
    7 9 7 o 6.02 6.91
    -3 10 7 o 170.75 155.11
    -2 10 7 o 1.12 0.85
    -1 10 7 o 23.56 24.66
    0 10 7 o 54.87 44.10
    1 10 7 o 390.25 399.64
    2 10 7 o 11.81 9.44
    3 10 7 o 0.14 0.20
    4 10 7 o 84.48 83.32
    5 10 7 o 382.66 379.49
    6 10 7 o 1686.50 1760.46
    7 10 7 o 417.99 384.15
    -2 11 7 o 47.78 45.39
    -1 11 7 o 44.32 35.04
    0 11 7 o 190.01 185.85
    1 11 7 o 1053.12 1074.70
    2 11 7 o 16.04 18.52
    3 11 7 o 1013.65 1016.13
    4 11 7 o 25.00 29.95
    5 11 7 o 26.74 23.92
    1 12 7 o 0.56 0.47
    2 12 7 o 12.58 11.82
    3 12 7 o 38.15 42.00
    -2 -6 8 o 105.85 114.93
    -1 -6 8 o 110.67 105.99
    0 -6 8 o 30.30 27.27
    1 -6 8 o 3.06 3.62
    2 -6 8 o 19.45 21.82
    3 -6 8 o 103.61 114.22
    -3 -5 8 o 19.29 22.67
    -2 -5 8 o 92.02 90.94
    -1 -5 8 o 422.03 412.92
    0 -5 8 o 138.91 130.79
    1 -5 8 o 178.72 174.16
    2 -5 8 o 0.69 0.26
    3 -5 8 o 63.26 60.72
    4 -5 8 o 592.57 560.99
    -4 -4 8 o 125.66 110.95
    -3 -4 8 o 82.71 78.82
    -2 -4 8 o 428.09 396.81
    -1 -4 8 o 577.92 587.69
    0 -4 8 o 149.24 146.09
    1 -4 8 o 245.89 237.78
    2 -4 8 o 19.55 20.32
    3 -4 8 o 94.85 93.43
    4 -4 8 o 46.38 47.21
    5 -4 8 o 78.44 78.43
    6 -4 8 o 35.35 27.20
    -5 -3 8 o 27.39 34.46
    -4 -3 8 o 1931.64 1991.77
    -3 -3 8 o 152.53 143.33
    -2 -3 8 o 9.39 7.73
    -1 -3 8 o 862.00 850.23
    0 -3 8 o 137.27 138.26
    1 -3 8 o 21.28 19.85
    2 -3 8 o 3467.80 3347.18
    3 -3 8 o 273.85 259.49
    4 -3 8 o 12.66 13.02
    5 -3 8 o 6.55 4.22
    6 -3 8 o 75.15 73.26
    7 -3 8 o 374.42 358.87
    -5 -2 8 o 353.63 370.46
    -4 -2 8 o 332.32 355.36
    -3 -2 8 o 17.74 7.96
    -2 -2 8 o 162.52 154.03
    -1 -2 8 o 4.40 4.11
    0 -2 8 o 56.54 66.07
    1 -2 8 o 405.13 398.23
    2 -2 8 o 1.77 1.77
    3 -2 8 o 77.21 72.63
    4 -2 8 o 101.21 94.90
    5 -2 8 o 578.47 561.32
    6 -2 8 o 107.79 95.88
    7 -2 8 o 81.54 76.31
    -6 -1 8 o 0.91 2.92
    -5 -1 8 o 0.05 0.06
    -4 -1 8 o 237.18 251.01
    -3 -1 8 o 683.42 695.73
    -2 -1 8 o 164.72 182.86
    -1 -1 8 o 1652.86 1628.26
    0 -1 8 o 212.22 222.42
    1 -1 8 o 21.97 22.37
    2 -1 8 o 743.00 734.84
    3 -1 8 o 50.08 47.78
    4 -1 8 o 244.19 239.38
    5 -1 8 o 897.81 886.69
    6 -1 8 o 120.63 121.90
    7 -1 8 o 47.50 48.00
    8 -1 8 o 459.33 489.06
    -6 0 8 o 112.50 118.08
    -5 0 8 o 54.86 52.52
    -4 0 8 o 14.32 12.46
    -3 0 8 o 246.03 220.38
    -2 0 8 o 31.25 40.18
    -1 0 8 o 91.80 92.99
    0 0 8 o 1968.77 2003.02
    1 0 8 o 24.87 22.04
    2 0 8 o 23.18 19.94
    3 0 8 o 45.70 44.46
    4 0 8 o 0.72 0.03
    5 0 8 o 745.70 747.85
    6 0 8 o 147.50 145.39
    7 0 8 o 256.62 262.21
    8 0 8 o 280.29 254.78
    -6 1 8 o 255.59 263.90
    -5 1 8 o 163.80 159.74
    -4 1 8 o 10.25 7.56
    -3 1 8 o 14.80 13.64
    -2 1 8 o 38.37 40.17
    -1 1 8 o 237.81 251.56
    0 1 8 o 169.60 163.60
    1 1 8 o 55.40 63.76
    2 1 8 o 1.98 0.02
    3 1 8 o 203.58 202.28
    4 1 8 o 28.96 27.80
    5 1 8 o 183.56 179.09
    6 1 8 o 488.45 474.65
    7 1 8 o 163.30 161.03
    8 1 8 o 112.31 114.94
    -6 2 8 o 10.06 7.55
    -5 2 8 o 1563.98 1528.72
    -4 2 8 o -0.56 0.31
    -3 2 8 o 171.11 177.85
    -2 2 8 o 503.20 483.15
    -1 2 8 o 0.45 0.51
    0 2 8 o 402.33 378.41
    1 2 8 o 1255.43 1260.93
    2 2 8 o 867.35 883.74
    3 2 8 o 787.79 799.47
    4 2 8 o 87.18 98.35
    5 2 8 o 309.58 333.36
    6 2 8 o 53.11 52.47
    7 2 8 o 2170.06 2018.97
    8 2 8 o 235.10 231.83
    9 2 8 o 74.06 81.06
    -6 3 8 o 38.35 37.77
    -5 3 8 o 1128.32 1086.80
    -4 3 8 o 2083.08 2072.22
    -3 3 8 o 1538.36 1494.98
    -2 3 8 o 2.16 2.44
    -1 3 8 o 23.22 22.40
    0 3 8 o 60.84 64.38
    1 3 8 o 929.38 945.48
    2 3 8 o 286.84 272.94
    3 3 8 o 328.23 335.98
    4 3 8 o 1709.21 1776.63
    5 3 8 o 9.73 5.71
    6 3 8 o 322.71 295.20
    7 3 8 o 1017.94 952.28
    8 3 8 o 50.35 53.06
    9 3 8 o 172.62 169.97
    -6 4 8 o 2.32 1.26
    -5 4 8 o 62.87 63.43
    -4 4 8 o 228.12 215.69
    -3 4 8 o 486.86 471.55
    -2 4 8 o 430.72 402.24
    -1 4 8 o 178.72 175.85
    0 4 8 o 17.92 15.72
    1 4 8 o 421.17 444.50
    2 4 8 o 132.33 153.10
    3 4 8 o 74.17 77.98
    4 4 8 o 140.62 147.32
    5 4 8 o 44.07 46.79
    6 4 8 o 632.38 618.44
    7 4 8 o 52.15 46.15
    8 4 8 o 20.83 20.02
    9 4 8 o 194.17 209.08
    -6 5 8 o 249.75 250.79
    -5 5 8 o 18.65 18.44
    -4 5 8 o 2194.14 2111.08
    -3 5 8 o 89.90 85.36
    -2 5 8 o 29.81 37.64
    -1 5 8 o 1.14 1.38
    0 5 8 o 768.49 778.55
    1 5 8 o 53.80 59.86
    2 5 8 o 88.29 77.62
    3 5 8 o 1082.49 1062.59
    4 5 8 o 3.54 2.08
    5 5 8 o 180.56 171.23
    6 5 8 o 0.47 0.43
    7 5 8 o 2095.50 2067.90
    8 5 8 o 81.28 80.31
    9 5 8 o 36.10 39.71
    -6 6 8 o 467.90 479.62
    -5 6 8 o 5.22 4.02
    -4 6 8 o 512.94 512.00
    -3 6 8 o 16.27 13.09
    -2 6 8 o 32.65 23.56
    -1 6 8 o 661.03 677.84
    0 6 8 o 735.29 766.83
    1 6 8 o 41.03 40.89
    2 6 8 o 26.90 26.25
    3 6 8 o 1.28 0.58
    4 6 8 o -0.39 0.19
    5 6 8 o 111.10 118.84
    6 6 8 o 107.14 105.93
    7 6 8 o 240.96 222.78
    8 6 8 o 468.22 489.03
    -5 7 8 o 3.00 1.27
    -4 7 8 o 52.98 48.46
    -3 7 8 o 5.31 7.81
    -2 7 8 o 144.36 160.72
    -1 7 8 o 318.61 304.05
    0 7 8 o 214.25 215.59
    1 7 8 o 562.07 577.57
    2 7 8 o 28.27 27.95
    3 7 8 o 1315.90 1350.81
    4 7 8 o 105.88 101.04
    5 7 8 o 0.62 1.08
    6 7 8 o 201.54 214.08
    7 7 8 o 83.58 89.70
    8 7 8 o 66.80 70.56
    -5 8 8 o 10.85 11.15
    -4 8 8 o 297.93 295.22
    -3 8 8 o 36.84 34.03
    -2 8 8 o 14.90 21.16
    -1 8 8 o 7.28 6.84
    0 8 8 o 1224.15 1289.42
    1 8 8 o 161.06 165.58
    2 8 8 o 5291.44 5674.06
    3 8 8 o 489.86 521.35
    4 8 8 o 51.39 44.74
    5 8 8 o 40.41 39.22
    6 8 8 o 25.86 22.73
    7 8 8 o 148.53 139.50
    8 8 8 o 128.47 130.25
    -4 9 8 o 580.14 575.45
    -3 9 8 o 2.06 5.45
    -2 9 8 o 612.06 598.19
    -1 9 8 o 79.78 85.30
    0 9 8 o 173.41 193.69
    1 9 8 o 10.96 11.66
    2 9 8 o 2.75 3.78
    3 9 8 o 1573.40 1603.27
    4 9 8 o 388.77 387.58
    5 9 8 o 8.49 0.66
    6 9 8 o 314.85 317.85
    7 9 8 o 0.96 0.06
    -3 10 8 o 1.31 3.53
    -2 10 8 o 5.31 2.14
    -1 10 8 o 69.19 72.55
    0 10 8 o 21.88 26.82
    1 10 8 o 219.54 233.59
    2 10 8 o 524.26 527.97
    3 10 8 o 623.91 632.73
    4 10 8 o 41.05 35.74
    5 10 8 o 157.86 147.24
    6 10 8 o 19.71 20.09
    -1 11 8 o 26.18 22.05
    0 11 8 o 99.31 94.75
    1 11 8 o 144.01 136.53
    2 11 8 o 31.41 31.20
    3 11 8 o 277.45 290.95
    4 11 8 o 3.74 3.01
    5 11 8 o 31.02 25.99
    0 12 8 o 27.87 28.87
    1 12 8 o 109.22 113.09
    -1 -5 9 o 253.61 255.88
    0 -5 9 o 99.11 105.53
    1 -5 9 o 166.61 167.06
    2 -5 9 o 3.89 4.19
    -3 -4 9 o 2.06 2.79
    -2 -4 9 o 67.79 73.98
    -1 -4 9 o 0.94 1.51
    0 -4 9 o 173.55 169.29
    1 -4 9 o 3.61 3.26
    2 -4 9 o 107.73 105.56
    3 -4 9 o 2.45 1.99
    4 -4 9 o 36.22 30.84
    -3 -3 9 o 208.23 196.57
    -2 -3 9 o 252.10 258.53
    -1 -3 9 o 57.57 57.49
    0 -3 9 o 237.22 229.26
    1 -3 9 o 87.64 87.59
    2 -3 9 o 57.85 53.28
    3 -3 9 o 57.75 45.67
    4 -3 9 o 352.18 347.31
    5 -3 9 o 759.56 735.86
    6 -3 9 o 5.42 6.60
    -5 -2 9 o 19.45 24.16
    -4 -2 9 o 98.76 95.73
    -3 -2 9 o 34.97 28.15
    -2 -2 9 o 11.08 8.67
    -1 -2 9 o 865.89 908.91
    0 -2 9 o 923.51 914.27
    1 -2 9 o 643.29 634.60
    2 -2 9 o 96.39 88.16
    3 -2 9 o 1153.64 1135.27
    4 -2 9 o 100.91 95.35
    5 -2 9 o 20.74 18.92
    6 -2 9 o 10.64 8.42
    -5 -1 9 o 0.07 0.21
    -4 -1 9 o 156.54 140.35
    -3 -1 9 o 34.11 25.65
    -2 -1 9 o 2.26 4.18
    -1 -1 9 o 1131.43 1155.91
    0 -1 9 o 2854.60 3006.21
    1 -1 9 o 162.03 164.07
    2 -1 9 o 1049.11 1038.59
    3 -1 9 o 70.58 65.53
    4 -1 9 o 24.54 20.60
    5 -1 9 o 36.39 35.20
    6 -1 9 o 2.59 1.99
    7 -1 9 o 45.82 42.02
    -5 0 9 o 4.96 3.08
    -4 0 9 o 1.22 0.80
    -3 0 9 o 170.17 156.04
    -2 0 9 o 0.59 2.26
    -1 0 9 o 90.36 89.65
    0 0 9 o 175.95 186.34
    1 0 9 o 223.33 216.81
    2 0 9 o 14.51 14.90
    3 0 9 o 2997.34 2936.66
    4 0 9 o 133.01 135.60
    5 0 9 o 21.76 21.99
    6 0 9 o 98.20 88.07
    7 0 9 o 96.51 104.45
    -6 1 9 o 1.50 1.46
    -5 1 9 o 399.69 380.12
    -4 1 9 o 625.23 612.61
    -3 1 9 o 377.59 391.02
    -2 1 9 o 320.81 322.32
    -1 1 9 o 707.87 732.06
    0 1 9 o 1044.62 1100.91
    1 1 9 o 667.30 678.29
    2 1 9 o 13.86 10.45
    3 1 9 o 336.01 338.63
    4 1 9 o 330.87 330.86
    5 1 9 o 287.51 294.86
    6 1 9 o 101.64 100.69
    7 1 9 o 255.57 251.10
    8 1 9 o 35.53 35.09
    -6 2 9 o 31.05 30.58
    -5 2 9 o 1.51 0.10
    -4 2 9 o 32.76 32.29
    -3 2 9 o 117.72 110.63
    -2 2 9 o 487.57 492.83
    -1 2 9 o 600.75 605.82
    0 2 9 o 287.38 316.36
    1 2 9 o 174.92 164.49
    2 2 9 o 269.20 268.71
    3 2 9 o 1490.90 1515.31
    4 2 9 o 620.97 622.51
    5 2 9 o 43.49 48.17
    6 2 9 o 23.56 28.70
    7 2 9 o 25.66 23.50
    8 2 9 o 22.07 22.21
    -6 3 9 o 57.60 56.18
    -5 3 9 o 227.77 228.55
    -4 3 9 o 697.85 653.29
    -3 3 9 o 75.55 68.42
    -2 3 9 o 419.94 417.95
    -1 3 9 o 8.05 8.03
    0 3 9 o 17.96 15.47
    1 3 9 o 877.83 870.62
    2 3 9 o 124.48 136.99
    3 3 9 o 56.59 57.10
    4 3 9 o 372.16 371.88
    5 3 9 o 111.98 114.46
    6 3 9 o 10.38 11.30
    7 3 9 o 283.24 257.95
    8 3 9 o 217.28 216.16
    -5 4 9 o 47.22 44.06
    -4 4 9 o 889.36 833.90
    -3 4 9 o 474.04 451.69
    -2 4 9 o 1.06 0.62
    -1 4 9 o 70.25 67.72
    0 4 9 o 10.03 12.04
    1 4 9 o 82.30 75.15
    2 4 9 o 24.77 17.64
    3 4 9 o 100.68 110.26
    4 4 9 o 796.91 795.11
    5 4 9 o 400.72 396.47
    6 4 9 o 26.18 35.50
    7 4 9 o 553.51 543.22
    8 4 9 o 5.15 2.56
    -5 5 9 o 121.45 128.16
    -4 5 9 o 175.56 164.52
    -3 5 9 o 1.23 1.72
    -2 5 9 o 0.52 0.80
    -1 5 9 o 4095.23 4044.48
    0 5 9 o 575.67 594.17
    1 5 9 o 9.80 7.65
    2 5 9 o 189.01 194.58
    3 5 9 o 594.57 587.98
    4 5 9 o 13.24 13.23
    5 5 9 o 92.82 102.92
    6 5 9 o 1.70 0.15
    7 5 9 o 147.15 154.50
    8 5 9 o 9.78 14.53
    -5 6 9 o 4.72 4.82
    -4 6 9 o 1378.31 1302.19
    -3 6 9 o 345.43 342.29
    -2 6 9 o 17.26 13.21
    -1 6 9 o 2616.68 2604.69
    0 6 9 o 1142.26 1179.05
    1 6 9 o 824.88 831.19
    2 6 9 o 491.83 479.17
    3 6 9 o 698.02 675.03
    4 6 9 o 9.39 8.29
    5 6 9 o 127.07 122.13
    6 6 9 o 0.76 0.38
    7 6 9 o 122.80 110.04
    8 6 9 o 26.86 23.84
    -5 7 9 o 73.69 72.58
    -4 7 9 o 62.57 62.40
    -3 7 9 o 34.44 31.95
    -2 7 9 o 161.23 166.05
    -1 7 9 o 300.58 331.95
    0 7 9 o 1864.29 2034.28
    1 7 9 o 1056.24 1072.61
    2 7 9 o 883.43 830.18
    3 7 9 o 290.37 288.21
    4 7 9 o 326.61 314.72
    5 7 9 o 17.98 24.46
    6 7 9 o 521.42 521.53
    7 7 9 o 683.07 692.42
    8 7 9 o 124.20 128.15
    -4 8 9 o 142.70 144.47
    -3 8 9 o 3.37 5.86
    -2 8 9 o 498.37 484.20
    -1 8 9 o 1.03 0.07
    0 8 9 o 5.18 8.46
    1 8 9 o 419.22 405.41
    2 8 9 o 37.24 37.36
    3 8 9 o 1032.28 1057.09
    4 8 9 o 1525.36 1584.45
    5 8 9 o 866.57 843.71
    6 8 9 o 360.48 365.70
    7 8 9 o 166.49 177.91
    -3 9 9 o 49.93 46.90
    -2 9 9 o 2.43 2.31
    -1 9 9 o 7.79 6.70
    0 9 9 o 105.29 99.48
    1 9 9 o 102.34 102.31
    2 9 9 o 0.28 0.44
    3 9 9 o 12.53 12.19
    4 9 9 o 1095.77 1109.02
    5 9 9 o 68.91 64.67
    6 9 9 o 2007.46 2120.29
    7 9 9 o 1.50 1.63
    -2 10 9 o 102.40 98.88
    -1 10 9 o 39.78 49.13
    0 10 9 o 36.10 42.13
    1 10 9 o 0.19 0.63
    2 10 9 o 2.87 2.42
    3 10 9 o 8.70 7.49
    4 10 9 o 0.58 0.06
    5 10 9 o 66.35 67.37
    6 10 9 o 223.38 222.36
    -1 11 9 o 55.92 58.20
    0 11 9 o 257.90 267.92
    1 11 9 o 33.85 38.87
    2 11 9 o 150.26 166.85
    3 11 9 o 147.40 157.85
    4 11 9 o 93.12 88.96
    0 -4 10 o 113.64 109.27
    1 -4 10 o 6.09 4.09
    2 -4 10 o 91.29 84.80
    -2 -3 10 o 41.94 43.70
    -1 -3 10 o 245.79 237.38
    0 -3 10 o 349.77 346.03
    1 -3 10 o 0.65 0.04
    2 -3 10 o 97.44 97.21
    3 -3 10 o 278.48 269.12
    4 -3 10 o 0.75 0.08
    -3 -2 10 o 266.32 299.32
    -2 -2 10 o 4.16 4.20
    -1 -2 10 o 64.22 56.61
    0 -2 10 o 98.28 97.30
    1 -2 10 o 55.94 55.80
    2 -2 10 o 122.35 117.67
    3 -2 10 o 992.37 943.47
    4 -2 10 o 9.94 8.22
    5 -2 10 o 130.44 120.65
    -3 -1 10 o 51.15 47.60
    -2 -1 10 o 147.53 143.48
    -1 -1 10 o 72.04 72.69
    0 -1 10 o 199.00 195.78
    1 -1 10 o 231.85 222.90
    2 -1 10 o 131.65 120.75
    3 -1 10 o 1311.74 1265.73
    4 -1 10 o 194.19 186.81
    5 -1 10 o 398.99 387.26
    6 -1 10 o 15.15 18.21
    -4 0 10 o 9.28 6.83
    -3 0 10 o 61.75 60.88
    -2 0 10 o 8.90 10.91
    -1 0 10 o 20.12 21.29
    0 0 10 o 22.23 22.44
    1 0 10 o 338.01 332.90
    2 0 10 o 44.55 46.15
    3 0 10 o 2.24 1.54
    4 0 10 o 32.23 27.87
    5 0 10 o 60.75 58.84
    6 0 10 o 453.58 464.39
    -4 1 10 o 79.48 75.05
    -3 1 10 o 46.31 50.57
    -2 1 10 o 1472.75 1448.48
    -1 1 10 o 61.48 70.48
    0 1 10 o 356.52 364.02
    1 1 10 o 32.52 33.40
    2 1 10 o 6.92 5.87
    3 1 10 o 191.01 193.84
    4 1 10 o 23.29 19.64
    5 1 10 o 272.49 283.29
    6 1 10 o 379.16 380.40
    7 1 10 o 7.67 7.36
    -5 2 10 o 41.96 37.31
    -4 2 10 o 183.10 177.77
    -3 2 10 o 325.03 309.20
    -2 2 10 o 595.26 580.12
    -1 2 10 o 15.96 16.81
    0 2 10 o 434.55 443.05
    1 2 10 o 512.90 506.57
    2 2 10 o 171.47 162.78
    3 2 10 o 270.90 265.17
    4 2 10 o 946.88 950.18
    5 2 10 o 353.96 364.10
    6 2 10 o 0.71 0.16
    7 2 10 o 635.52 651.09
    -5 3 10 o 532.86 545.38
    -4 3 10 o 15.74 18.11
    -3 3 10 o 353.54 323.65
    -2 3 10 o 355.39 340.71
    -1 3 10 o 2514.45 2419.84
    0 3 10 o 668.81 696.06
    1 3 10 o 506.63 518.74
    2 3 10 o 19.77 21.68
    3 3 10 o 388.79 377.39
    4 3 10 o 2102.44 2038.98
    5 3 10 o 256.82 259.80
    6 3 10 o 10.06 11.13
    7 3 10 o 12.94 9.97
    -5 4 10 o 74.06 74.59
    -4 4 10 o 14.16 13.44
    -3 4 10 o 67.40 64.76
    -2 4 10 o 459.96 419.02
    -1 4 10 o 3.92 3.84
    0 4 10 o 102.24 98.67
    1 4 10 o 632.01 603.03
    2 4 10 o 83.26 88.68
    3 4 10 o 43.70 44.18
    4 4 10 o 25.82 28.06
    5 4 10 o 96.92 108.70
    6 4 10 o 203.60 192.47
    7 4 10 o 81.60 79.47
    -4 5 10 o 87.39 84.33
    -3 5 10 o 14.96 14.63
    -2 5 10 o 350.52 333.35
    -1 5 10 o 4.60 6.99
    0 5 10 o 1090.00 1100.01
    1 5 10 o 0.75 0.49
    2 5 10 o 1252.92 1210.68
    3 5 10 o 79.23 81.00
    4 5 10 o 0.09 0.04
    5 5 10 o 148.22 135.20
    6 5 10 o 162.57 157.62
    7 5 10 o 74.74 74.76
    -4 6 10 o 464.46 456.60
    -3 6 10 o 305.79 301.44
    -2 6 10 o 76.87 72.83
    -1 6 10 o 18.89 23.70
    0 6 10 o 591.09 572.78
    1 6 10 o 99.59 97.23
    2 6 10 o 132.52 131.31
    3 6 10 o 494.72 470.61
    4 6 10 o 271.40 249.52
    5 6 10 o 547.06 525.36
    6 6 10 o 408.40 409.07
    7 6 10 o 491.05 477.25
    -4 7 10 o 221.62 223.83
    -3 7 10 o 0.31 0.50
    -2 7 10 o 44.53 33.71
    -1 7 10 o 0.59 0.89
    0 7 10 o 115.26 96.60
    1 7 10 o 544.80 558.17
    2 7 10 o 161.91 135.55
    3 7 10 o 2960.55 2957.35
    4 7 10 o 110.60 102.64
    5 7 10 o 361.70 354.06
    6 7 10 o 45.38 53.52
    7 7 10 o 4.55 3.31
    -3 8 10 o 150.18 160.44
    -2 8 10 o 1.15 0.07
    -1 8 10 o 74.42 85.97
    0 8 10 o 51.83 50.17
    1 8 10 o 270.42 273.12
    2 8 10 o 157.74 154.92
    3 8 10 o 71.27 69.94
    4 8 10 o 304.18 308.28
    5 8 10 o 348.63 355.38
    6 8 10 o 134.66 141.17
    7 8 10 o 14.28 10.36
    -2 9 10 o 232.04 228.13
    -1 9 10 o 377.78 419.09
    0 9 10 o 28.43 31.76
    1 9 10 o 107.91 113.92
    2 9 10 o 2.77 0.01
    3 9 10 o 27.64 29.79
    4 9 10 o 35.75 38.10
    5 9 10 o 356.52 361.79
    6 9 10 o 85.38 95.30
    -1 10 10 o 2.99 3.06
    0 10 10 o 223.87 236.72
    1 10 10 o 29.36 27.28
    2 10 10 o 2.90 4.20
    3 10 10 o 9.54 9.30
    4 10 10 o 70.54 70.02
    5 10 10 o 128.30 129.78
    1 11 10 o 55.55 51.22
    2 11 10 o 75.93 88.42
    0 -2 11 o 619.79 596.82
    1 -2 11 o 61.34 65.21
    2 -2 11 o 0.87 0.49
    3 -2 11 o 404.41 415.63
    -2 -1 11 o 214.70 218.12
    -1 -1 11 o 24.69 23.57
    0 -1 11 o 0.00 0.23
    1 -1 11 o 404.11 402.22
    2 -1 11 o 232.28 240.14
    3 -1 11 o 65.05 65.49
    4 -1 11 o 0.75 0.46
    -2 0 11 o 136.27 138.89
    -1 0 11 o 9.22 7.50
    0 0 11 o 1385.74 1379.08
    1 0 11 o 29.99 30.05
    2 0 11 o 85.84 88.39
    3 0 11 o 0.00 0.04
    4 0 11 o 2.16 0.09
    5 0 11 o 193.35 188.75
    -3 1 11 o 34.51 28.43
    -2 1 11 o 37.65 36.87
    -1 1 11 o 283.62 294.77
    0 1 11 o 159.16 153.21
    1 1 11 o 210.89 202.80
    2 1 11 o 245.59 250.74
    3 1 11 o 39.27 31.44
    4 1 11 o 543.67 520.48
    5 1 11 o 5.80 4.29
    6 1 11 o 1.50 0.12
    -3 2 11 o 9.12 7.11
    -2 2 11 o 42.31 40.89
    -1 2 11 o 708.77 713.78
    0 2 11 o 171.30 170.23
    1 2 11 o 214.47 216.29
    2 2 11 o 12.65 10.23
    3 2 11 o 742.52 765.04
    4 2 11 o 112.79 118.55
    5 2 11 o 31.62 30.50
    6 2 11 o 181.58 195.74
    -3 3 11 o 31.69 31.92
    -2 3 11 o 30.45 29.81
    -1 3 11 o 920.74 909.93
    0 3 11 o 119.64 109.75
    1 3 11 o 813.57 803.63
    2 3 11 o 115.77 111.50
    3 3 11 o 7.97 2.04
    4 3 11 o 54.62 56.46
    5 3 11 o 189.51 211.31
    6 3 11 o 100.58 106.84
    -3 4 11 o 25.44 22.64
    -2 4 11 o 18.88 21.02
    -1 4 11 o 37.38 35.73
    0 4 11 o 153.56 149.28
    1 4 11 o 43.53 41.29
    2 4 11 o 781.65 748.73
    3 4 11 o 427.12 433.05
    4 4 11 o 324.88 316.97
    5 4 11 o 92.25 82.38
    6 4 11 o 68.55 72.50
    7 4 11 o 4.49 1.12
    -3 5 11 o 106.55 114.99
    -2 5 11 o 222.52 217.19
    -1 5 11 o 507.66 515.53
    0 5 11 o 71.29 64.17
    1 5 11 o 115.31 109.93
    2 5 11 o 101.31 98.08
    3 5 11 o 2516.07 2370.10
    4 5 11 o 27.73 23.44
    5 5 11 o 80.78 69.68
    6 5 11 o 81.43 82.38
    7 5 11 o 15.52 20.94
    -3 6 11 o 25.82 29.16
    -1 6 11 o 7.70 10.96
    0 6 11 o 71.26 74.67
    1 6 11 o 353.62 350.81
    2 6 11 o 726.47 691.52
    3 6 11 o 88.81 92.25
    4 6 11 o 27.23 19.88
    5 6 11 o 798.72 795.15
    6 6 11 o 773.23 823.86
    -2 7 11 o 10.66 9.79
    -1 7 11 o 78.75 85.32
    0 7 11 o 44.25 39.68
    1 7 11 o 363.47 374.73
    2 7 11 o 55.78 59.56
    3 7 11 o 1406.88 1342.21
    4 7 11 o 4.85 4.72
    5 7 11 o 177.77 178.75
    6 7 11 o 707.37 731.44
    -1 8 11 o 6.41 6.02
    0 8 11 o 36.67 37.70
    1 8 11 o 65.45 67.44
    2 8 11 o 12.71 9.12
    3 8 11 o 70.40 76.10
    4 8 11 o 4.75 5.09
    5 8 11 o 25.35 26.20
    6 8 11 o 195.25 210.87
    -1 9 11 o 9.54 7.42
    0 9 11 o 328.60 332.07
    1 9 11 o 124.74 142.71
    2 9 11 o 170.94 190.29
    3 9 11 o 14.88 10.69
    4 9 11 o 321.32 313.54
    5 9 11 o 17.95 16.91
    1 10 11 o 483.26 492.53
    2 10 11 o 0.19 0.06
    -1 1 12 o 18.70 21.11
    0 1 12 o 36.28 34.53
    1 1 12 o 718.16 712.24
    3 1 12 o 61.70 60.94
    4 1 12 o 243.89 264.43
    -2 2 12 o 402.10 430.18
    -1 2 12 o 68.82 68.81
    0 2 12 o 8.79 8.75
    1 2 12 o 256.78 242.12
    2 2 12 o 182.79 188.77
    3 2 12 o 17.83 20.09
    4 2 12 o 0.83 0.06
    5 2 12 o 51.49 54.63
    -2 3 12 o 101.55 99.52
    -1 3 12 o 791.78 782.61
    0 3 12 o 309.71 311.19
    1 3 12 o 0.37 0.03
    2 3 12 o 218.52 209.14
    3 3 12 o 2.85 2.40
    4 3 12 o 103.14 105.64
    5 3 12 o 0.02 0.68
    -2 4 12 o 11.97 9.44
    -1 4 12 o 34.12 34.08
    0 4 12 o 194.03 183.09
    1 4 12 o 43.06 42.67
    2 4 12 o 128.10 128.30
    3 4 12 o 912.32 922.76
    4 4 12 o 4.99 6.59
    5 4 12 o 124.84 113.98
    -1 5 12 o 52.92 50.16
    0 5 12 o 616.27 589.59
    1 5 12 o 9.09 7.88
    2 5 12 o 157.98 155.03
    3 5 12 o 236.92 227.85
    4 5 12 o 271.51 268.65
    5 5 12 o 33.12 33.68
    -1 6 12 o 118.76 120.12
    0 6 12 o 33.90 38.33
    1 6 12 o 328.86 334.32
    2 6 12 o 0.94 0.85
    3 6 12 o 11.78 9.63
    4 6 12 o 166.78 167.68
    5 6 12 o 117.75 119.66
    -1 7 12 o 7.48 4.84
    0 7 12 o 326.86 297.83
    1 7 12 o 40.51 43.08
    2 7 12 o 5.66 4.54
    3 7 12 o 341.14 366.38
    4 7 12 o 124.61 147.42
    5 7 12 o 412.58 444.85
    0 8 12 o 104.36 105.54
    1 8 12 o -0.37 0.10
    2 8 12 o 122.73 127.79
    3 8 12 o 2.47 1.52
    2 9 12 o 31.05 38.39
    1 4 13 o 185.15 195.82
    2 4 13 o 42.08 46.76
    3 4 13 o 726.77 759.65
_refine_special_details
;
 Refinement of F^2^ against ALL reflections.  The weighted R-factor wR and
 goodness of fit S are based on F^2^, conventional R-factors R are based
 on F, with F set to zero for negative F^2^. The threshold expression of
 F^2^ > 2sigma(F^2^) is used only for calculating R-factors(gt) etc. and is
 not relevant to the choice of reflections for refinement.  R-factors based
 on F^2^ are statistically about twice as large as those based on F, and R-
 factors based on ALL data will be even larger.
;
_reflns_number_total     3235
_reflns_number_gt     3137
_reflns_threshold_expression     >2sigma(I)
_refine_ls_structure_factor_coef     Fsqd
_refine_ls_matrix_type     full
_refine_ls_R_factor_all     0.0271
_refine_ls_R_factor_gt     0.0263
_refine_ls_wR_factor_gt     0.0697
_refine_ls_wR_factor_ref     0.0704
_refine_ls_goodness_of_fit_ref     1.104
_refine_ls_restrained_S_all     1.104
_refine_ls_number_reflns     3235
_refine_ls_number_parameters     370
_refine_ls_number_restraints     0
_refine_ls_hydrogen_treatment     refall
_refine_ls_weighting_scheme     calc
_refine_ls_weighting_details
         'calc w=1/[\s^2^(Fo^2^)+(0.0351P)^2^+0.4756P] where P=(Fo^2^+2Fc^2^)/3'
_atom_sites_solution_hydrogens     geom
_atom_sites_solution_primary     dual
_atom_sites_solution_secondary     difmap
_refine_ls_shift/su_max     0.002
_refine_ls_shift/su_mean     0.000
_refine_diff_density_max     0.355
_refine_diff_density_min     -0.313
_refine_ls_extinction_method     none
_refine_ls_extinction_coef     ?
loop_
    _atom_type_symbol
    _atom_type_description
    _atom_type_scat_dispersion_real
    _atom_type_scat_dispersion_imag
    _atom_type_scat_source
    C C 0.0181 0.0091 'International Tables Vol C Tables 4.2.6.8 and 6.1.1.4'
    H H 0.0000 0.0000 'International Tables Vol C Tables 4.2.6.8 and 6.1.1.4'
    Na Na 0.1353 0.1239 'International Tables Vol C Tables 4.2.6.8 and 6.1.1.4'
    O O 0.0492 0.0322 'International Tables Vol C Tables 4.2.6.8 and 6.1.1.4'
_computing_data_collection
;
APEX2 (Bruker, 2006)
;
_computing_cell_refinement
;
SAINT  (Bruker, 2006)
;
_computing_data_reduction
;
SAINT (Bruker, 2006)
;
_computing_structure_solution
;
<i>XM</i> (Bruker, 2004)
;
_computing_structure_refinement
;
<i>XL</i> (Bruker, 2004)
;
_computing_molecular_graphics
;
<i>OLEX2</i> (Dolomanov <i>et al.</i>,  2009),
<i>DIAMOND</i> (Brandenburg, 2006) and
<i>Materials Studio</i> (Dassault Systemes, 2014)
;
_computing_publication_material
;
<i>OLEX2</i> (Dolomanov <i>et al.</i>,  2009)
;
loop_
    _atom_site_type_symbol
    _atom_site_label
    _atom_site_fract_x
    _atom_site_fract_y
    _atom_site_fract_z
    _atom_site_U_iso_or_equiv
    _atom_site_adp_type
    _atom_site_calc_flag
    _atom_site_refinement_flags
    _atom_site_occupancy
    _atom_site_symmetry_multiplicity
    _atom_site_disorder_assembly
    _atom_site_disorder_group
    Na Na1 -0.36905(6) 0.67174(5) 1.09406(5) 0.01145(13) Uani d . 1 1 . .
    Na Na2 -0.26692(6) 0.20337(5) 0.79550(5) 0.01118(14) Uani d . 1 1 . .
    Na Na3 0.08801(6) 1.08405(5) 0.67885(5) 0.01112(13) Uani d . 1 1 . .
    Na Na4 0.34928(6) 0.86038(5) 0.85665(5) 0.01460(14) Uani d . 1 1 . .
    O O1W 0.26747(14) 0.99605(11) 0.99770(10) 0.0155(2) Uani d . 1 1 . .
    H H1W 0.333(3) 1.053(3) 0.943(3) 0.047(7) Uiso d . 1 1 . .
    H H2W 0.181(3) 1.034(2) 0.983(2) 0.037(6) Uiso d . 1 1 . .
    O O2W 0.62348(12) 0.82465(11) 0.87230(11) 0.0161(2) Uani d . 1 1 . .
    H H3W 0.679(3) 0.886(3) 0.849(3) 0.047(7) Uiso d . 1 1 . .
    H H4W 0.647(4) 0.789(3) 0.814(3) 0.067(9) Uiso d . 1 1 . .
    O O3W 0.09169(12) 0.84523(10) 0.82906(11) 0.0134(2) Uani d . 1 1 . .
    H H5W 0.065(3) 0.813(2) 0.779(2) 0.036(6) Uiso d . 1 1 . .
    H H6W 0.029(3) 0.813(2) 0.901(2) 0.029(5) Uiso d . 1 1 . .
    O O7 -0.16831(11) 0.95459(10) 0.52380(9) 0.0127(2) Uani d . 1 1 . .
    O O8 -0.20033(11) 1.04882(10) 0.67830(9) 0.0123(2) Uani d . 1 1 . .
    O O9 -0.63550(11) 1.06594(9) 0.68976(9) 0.0109(2) Uani d . 1 1 . .
    O O10 -0.53711(11) 1.17365(9) 0.79545(9) 0.0107(2) Uani d . 1 1 . .
    O O11 -0.46736(11) 1.50841(9) 0.30164(9) 0.0108(2) Uani d . 1 1 . .
    O O12 -0.49461(11) 1.33279(9) 0.24551(9) 0.0114(2) Uani d . 1 1 . .
    O O13 -0.36210(11) 1.32227(10) 0.57450(9) 0.0098(2) Uani d . 1 1 . .
    H H16 -0.419(2) 1.378(2) 0.603(2) 0.023(5) Uiso d . 1 1 . .
    C C1 -0.23366(15) 1.04395(13) 0.57558(13) 0.0091(3) Uani d . 1 1 . .
    C C2 -0.35405(16) 1.14161(13) 0.49599(13) 0.0092(3) Uani d . 1 1 . .
    H H14 -0.413(2) 1.0882(17) 0.4733(16) 0.009(4) Uiso d . 1 1 . .
    H H15 -0.291(2) 1.1960(18) 0.4148(18) 0.015(4) Uiso d . 1 1 . .
    C C3 -0.46014(15) 1.23514(13) 0.55909(13) 0.0087(3) Uani d . 1 1 . .
    C C4 -0.58579(15) 1.31651(13) 0.46879(13) 0.0094(3) Uani d . 1 1 . .
    H H17 -0.648(2) 1.3845(17) 0.5050(17) 0.011(4) Uiso d . 1 1 . .
    H H18 -0.6557(19) 1.2561(16) 0.4648(15) 0.006(4) Uiso d . 1 1 . .
    C C5 -0.51150(15) 1.39448(13) 0.33037(13) 0.0090(3) Uani d . 1 1 . .
    C C6 -0.55179(15) 1.15103(13) 0.69346(13) 0.0087(3) Uani d . 1 1 . .
    O O7A -0.33313(12) 0.47238(10) 1.04866(9) 0.0137(2) Uani d . 1 1 . .
    O O8A -0.32692(11) 0.32406(9) 0.94823(9) 0.0112(2) Uani d . 1 1 . .
    O O9A 0.10082(11) 0.29981(10) 0.93250(9) 0.0125(2) Uani d . 1 1 . .
    O O10A 0.00229(11) 0.19514(9) 0.82508(10) 0.0118(2) Uani d . 1 1 . .
    O O11A -0.01900(11) 0.69477(9) 0.48444(9) 0.0112(2) Uani d . 1 1 . .
    O O12A -0.01213(11) 0.75754(9) 0.65463(9) 0.0114(2) Uani d . 1 1 . .
    O O13A -0.15562(11) 0.42424(9) 0.68263(9) 0.0099(2) Uani d . 1 1 . .
    H H16A -0.101(3) 0.395(2) 0.626(2) 0.029(5) Uiso d . 1 1 . .
    C C1A -0.27937(15) 0.42486(13) 0.95554(13) 0.0095(3) Uani d . 1 1 . .
    C C2A -0.15323(16) 0.50579(13) 0.85584(13) 0.0099(3) Uani d . 1 1 . .
    H H14A -0.088(2) 0.5291(17) 0.9052(17) 0.011(4) Uiso d . 1 1 . .
    H H15A -0.209(2) 0.5897(19) 0.8023(18) 0.019(4) Uiso d . 1 1 . .
    C C3A -0.05408(15) 0.43861(13) 0.76326(13) 0.0087(3) Uani d . 1 1 . .
    C C4A 0.07926(16) 0.52892(13) 0.67715(13) 0.0097(3) Uani d . 1 1 . .
    H H17A 0.138(2) 0.4872(18) 0.6159(18) 0.014(4) Uiso d . 1 1 . .
    H H18A 0.148(2) 0.5361(16) 0.7318(17) 0.010(4) Uiso d . 1 1 . .
    C C5A 0.01286(15) 0.66847(13) 0.59661(13) 0.0088(3) Uani d . 1 1 . .
    C C6A 0.02354(15) 0.29878(13) 0.84637(13) 0.0091(3) Uani d . 1 1 . .
    H H19A -0.415(4) 0.402(3) 1.143(3) 0.078(10) Uiso d . 1 1 . .
    H H19 -0.090(4) 0.861(3) 0.591(3) 0.069(9) Uiso d . 1 1 . .
loop_
    _atom_site_aniso_label
    _atom_site_aniso_U_11
    _atom_site_aniso_U_22
    _atom_site_aniso_U_33
    _atom_site_aniso_U_12
    _atom_site_aniso_U_13
    _atom_site_aniso_U_23
    Na1 0.0130(3) 0.0106(3) 0.0106(3) -0.0013(2) -0.0011(2) -0.0038(2)
    Na2 0.0106(3) 0.0124(3) 0.0117(3) -0.0022(2) -0.0012(2) -0.0053(2)
    Na3 0.0120(3) 0.0112(3) 0.0102(3) -0.0002(2) -0.0019(2) -0.0040(2)
    Na4 0.0160(3) 0.0117(3) 0.0137(3) -0.0042(2) -0.0051(2) 0.0009(2)
    O1W 0.0162(5) 0.0143(5) 0.0132(5) -0.0023(4) -0.0003(4) -0.0020(4)
    O2W 0.0163(5) 0.0145(5) 0.0150(5) -0.0029(4) -0.0018(4) -0.0021(4)
    O3W 0.0150(5) 0.0154(5) 0.0105(5) -0.0042(4) -0.0025(4) -0.0040(4)
    O7 0.0153(5) 0.0116(5) 0.0123(5) 0.0038(4) -0.0041(4) -0.0064(4)
    O8 0.0144(5) 0.0127(5) 0.0108(5) 0.0010(4) -0.0039(4) -0.0052(4)
    O9 0.0118(5) 0.0101(5) 0.0105(5) -0.0037(4) -0.0024(4) -0.0018(4)
    O10 0.0120(5) 0.0118(5) 0.0088(5) -0.0023(4) -0.0003(4) -0.0043(4)
    O11 0.0120(5) 0.0091(5) 0.0105(5) -0.0018(4) -0.0007(4) -0.0025(4)
    O12 0.0146(5) 0.0112(5) 0.0088(5) -0.0031(4) -0.0003(4) -0.0035(4)
    O13 0.0094(5) 0.0096(5) 0.0117(5) -0.0024(4) -0.0008(4) -0.0050(4)
    C1 0.0082(6) 0.0084(6) 0.0094(6) -0.0032(5) 0.0011(5) -0.0018(5)
    C2 0.0100(6) 0.0096(6) 0.0085(6) -0.0012(5) -0.0018(5) -0.0033(5)
    C3 0.0083(6) 0.0081(6) 0.0099(6) -0.0011(5) -0.0017(5) -0.0031(5)
    C4 0.0088(6) 0.0092(6) 0.0089(6) -0.0011(5) -0.0006(5) -0.0020(5)
    C5 0.0059(6) 0.0105(6) 0.0095(6) 0.0019(5) -0.0025(5) -0.0025(5)
    C6 0.0064(6) 0.0077(6) 0.0103(7) 0.0026(5) -0.0020(5) -0.0021(5)
    O7A 0.0178(5) 0.0129(5) 0.0108(5) -0.0048(4) 0.0044(4) -0.0063(4)
    O8A 0.0139(5) 0.0090(5) 0.0102(5) -0.0024(4) -0.0004(4) -0.0029(4)
    O9A 0.0122(5) 0.0140(5) 0.0111(5) -0.0017(4) -0.0043(4) -0.0027(4)
    O10A 0.0128(5) 0.0098(5) 0.0136(5) -0.0006(4) -0.0014(4) -0.0051(4)
    O11A 0.0126(5) 0.0116(5) 0.0085(5) -0.0005(4) -0.0013(4) -0.0026(4)
    O12A 0.0148(5) 0.0090(5) 0.0111(5) -0.0003(4) -0.0034(4) -0.0037(4)
    O13A 0.0096(5) 0.0124(5) 0.0090(5) -0.0007(4) -0.0022(4) -0.0049(4)
    C1A 0.0101(6) 0.0088(6) 0.0083(6) 0.0018(5) -0.0032(5) -0.0017(5)
    C2A 0.0105(6) 0.0097(6) 0.0094(6) -0.0016(5) -0.0003(5) -0.0035(5)
    C3A 0.0085(6) 0.0090(6) 0.0088(6) -0.0012(5) -0.0022(5) -0.0029(5)
    C4A 0.0089(6) 0.0096(6) 0.0098(6) -0.0004(5) -0.0010(5) -0.0027(5)
    C5A 0.0053(6) 0.0101(6) 0.0102(6) -0.0033(5) 0.0019(5) -0.0029(5)
    C6A 0.0063(6) 0.0111(6) 0.0077(6) -0.0012(5) 0.0024(5) -0.0021(5)
_geom_special_details
;
 All esds (except the esd in the dihedral angle between two l.s. planes)
 are estimated using the full covariance matrix.  The cell esds are taken
 into account individually in the estimation of esds in distances, angles
 and torsion angles; correlations between esds in cell parameters are only
 used when they are defined by crystal symmetry.  An approximate (isotropic)
 treatment of cell esds is used for estimating esds involving l.s. planes.
;
loop_
    _geom_bond_atom_site_label_1
    _geom_bond_atom_site_label_2
    _geom_bond_site_symmetry_2
    _geom_bond_distance
    _geom_bond_publ_flag
    Na1 O2W 1_455 2.3901(11) ?
    Na1 O10 2_477 2.3618(11) ?
    Na1 O11 1_546 2.4017(10) ?
    Na1 O7A . 2.3207(11) ?
    Na1 O8A 2_467 2.7499(11) ?
    Na1 O9A 2_567 2.3405(11) ?
    Na2 O1W 2_567 2.4765(11) ?
    Na2 O8 1_545 2.3917(11) ?
    Na2 O10 1_545 2.4085(10) ?
    Na2 O13 1_545 2.5209(11) ?
    Na2 O8A . 2.4128(11) ?
    Na2 O10A . 2.3995(11) ?
    Na2 O13A . 2.4647(11) ?
    Na3 O3W . 2.4713(11) ?
    Na3 O7 2_576 2.3774(11) ?
    Na3 O8 . 2.5820(11) ?
    Na3 O9 1_655 2.3989(10) ?
    Na3 O10A 1_565 2.2918(11) ?
    Na3 O11A 2_576 2.4512(10) ?
    Na4 O1W . 2.4397(12) ?
    Na4 O2W . 2.3810(12) ?
    Na4 O3W . 2.3430(11) ?
    Na4 O9 1_655 2.2851(10) ?
    Na4 O12 2_576 2.7435(11) ?
    Na4 O8A 2_567 2.3157(10) ?
    O1W Na2 2_567 2.4765(11) ?
    O1W H1W . 0.87(3) ?
    O1W H2W . 0.81(3) ?
    O2W Na1 1_655 2.3902(11) ?
    O2W H3W . 0.80(3) ?
    O2W H4W . 0.84(3) ?
    O3W H5W . 0.82(3) ?
    O3W H6W . 0.86(2) ?
    O7 Na3 2_576 2.3773(11) ?
    O7 C1 . 1.2955(17) ?
    O7 H19 . 1.20(3) ?
    O8 Na2 1_565 2.3917(11) ?
    O8 C1 . 1.2357(17) ?
    O9 Na3 1_455 2.3988(10) ?
    O9 Na4 1_455 2.2851(10) ?
    O9 C6 . 1.2549(17) ?
    O10 Na1 2_477 2.3618(11) ?
    O10 Na2 1_565 2.4085(10) ?
    O10 C6 . 1.2612(17) ?
    O11 Na1 1_564 2.4017(10) ?
    O11 C5 . 1.2351(17) ?
    O12 Na4 2_576 2.7435(11) ?
    O12 C5 . 1.3027(17) ?
    O13 Na2 1_565 2.5209(11) ?
    O13 H16 . 0.83(2) ?
    O13 C3 . 1.4158(16) ?
    C1 C2 . 1.5127(18) ?
    C2 H14 . 0.940(18) ?
    C2 H15 . 0.982(19) ?
    C2 C3 . 1.5282(18) ?
    C3 C4 . 1.5533(18) ?
    C3 C6 . 1.5572(18) ?
    C4 H17 . 0.997(18) ?
    C4 H18 . 0.962(17) ?
    C4 C5 . 1.5139(18) ?
    O7A C1A . 1.2896(17) ?
    O7A H19A . 1.20(3) ?
    O8A Na1 2_467 2.7499(11) ?
    O8A Na4 2_567 2.3157(10) ?
    O8A C1A . 1.2368(17) ?
    O9A Na1 2_567 2.3405(11) ?
    O9A C6A . 1.2588(17) ?
    O10A Na3 1_545 2.2918(11) ?
    O10A C6A . 1.2528(17) ?
    O11A Na3 2_576 2.4512(10) ?
    O11A C5A . 1.2342(17) ?
    O12A C5A . 1.2997(17) ?
    O12A H19 . 1.25(3) ?
    O13A H16A . 0.84(2) ?
    O13A C3A . 1.4157(16) ?
    C1A C2A . 1.5112(18) ?
    C2A H14A . 0.960(18) ?
    C2A H15A . 0.99(2) ?
    C2A C3A . 1.5268(18) ?
    C3A C4A . 1.5530(18) ?
    C3A C6A . 1.5626(18) ?
    C4A H17A . 0.971(19) ?
    C4A H18A . 0.946(18) ?
    C4A C5A . 1.5156(18) ?
loop_
    _geom_angle_atom_site_label_1
    _geom_angle_atom_site_label_2
    _geom_angle_atom_site_label_3
    _geom_angle_site_symmetry_1
    _geom_angle_site_symmetry_3
    _geom_angle
    _geom_angle_publ_flag
    O2W Na1 O11 1_455 1_546 156.26(4) ?
    O2W Na1 O8A 1_455 2_467 75.81(4) ?
    O10 Na1 O2W 2_477 1_455 98.54(4) ?
    O10 Na1 O11 2_477 1_546 83.03(4) ?
    O10 Na1 O8A 2_477 2_467 87.71(3) ?
    O11 Na1 O8A 1_546 2_467 80.60(3) ?
    O7A Na1 O2W . 1_455 97.21(4) ?
    O7A Na1 O10 . 2_477 159.74(4) ?
    O7A Na1 O11 . 1_546 77.44(4) ?
    O7A Na1 O8A . 2_467 83.87(4) ?
    O7A Na1 O9A . 2_567 95.46(4) ?
    O9A Na1 O2W 2_567 1_455 88.70(4) ?
    O9A Na1 O10 2_567 2_477 97.56(4) ?
    O9A Na1 O11 2_567 1_546 114.69(4) ?
    O9A Na1 O8A 2_567 2_467 164.25(4) ?
    O8 Na2 O1W 1_545 2_567 87.53(4) ?
    O8 Na2 O10 1_545 1_545 86.15(4) ?
    O8 Na2 O13 1_545 1_545 73.84(4) ?
    O8 Na2 O8A 1_545 . 169.75(4) ?
    O8 Na2 O10A 1_545 . 91.46(4) ?
    O8 Na2 O13A 1_545 . 114.69(4) ?
    O10 Na2 O1W 1_545 2_567 88.39(4) ?
    O10 Na2 O13 1_545 1_545 66.13(3) ?
    O10 Na2 O8A 1_545 . 94.93(4) ?
    O10 Na2 O13A 1_545 . 122.23(4) ?
    O8A Na2 O1W . 2_567 82.32(4) ?
    O8A Na2 O13 . 1_545 115.91(4) ?
    O8A Na2 O13A . . 73.28(3) ?
    O10A Na2 O1W . 2_567 81.90(4) ?
    O10A Na2 O10 . 1_545 170.09(4) ?
    O10A Na2 O13 . 1_545 122.36(4) ?
    O10A Na2 O8A . . 85.75(4) ?
    O10A Na2 O13A . . 67.43(3) ?
    O13A Na2 O1W . 2_567 141.65(4) ?
    O13A Na2 O13 . 1_545 69.45(3) ?
    O3W Na3 O8 . . 82.77(3) ?
    O7 Na3 O3W 2_576 . 98.24(4) ?
    O7 Na3 O8 2_576 . 91.42(4) ?
    O7 Na3 O9 2_576 1_655 84.83(4) ?
    O7 Na3 O11A 2_576 2_576 77.67(4) ?
    O9 Na3 O3W 1_655 . 86.33(4) ?
    O9 Na3 O8 1_655 . 167.85(4) ?
    O9 Na3 O11A 1_655 2_576 108.24(4) ?
    O10A Na3 O3W 1_565 . 101.16(4) ?
    O10A Na3 O7 1_565 2_576 160.52(4) ?
    O10A Na3 O8 1_565 . 89.27(4) ?
    O10A Na3 O9 1_565 1_655 98.11(4) ?
    O10A Na3 O11A 1_565 2_576 83.15(4) ?
    O11A Na3 O3W 2_576 . 164.23(4) ?
    O11A Na3 O8 2_576 . 82.12(3) ?
    O1W Na4 O12 . 2_576 163.29(4) ?
    O2W Na4 O1W . . 99.15(4) ?
    O2W Na4 O12 . 2_576 68.41(4) ?
    O3W Na4 O1W . . 94.02(4) ?
    O3W Na4 O2W . . 165.55(5) ?
    O3W Na4 O12 . 2_576 97.48(4) ?
    O9 Na4 O1W 1_655 . 84.11(4) ?
    O9 Na4 O2W 1_655 . 95.14(4) ?
    O9 Na4 O3W 1_655 . 92.09(4) ?
    O9 Na4 O12 1_655 2_576 107.45(4) ?
    O9 Na4 O8A 1_655 2_567 169.12(4) ?
    O8A Na4 O1W 2_567 . 85.14(4) ?
    O8A Na4 O2W 2_567 . 84.91(4) ?
    O8A Na4 O3W 2_567 . 90.34(4) ?
    O8A Na4 O12 2_567 2_576 82.72(3) ?
    Na4 O1W Na2 . 2_567 93.62(4) ?
    Na4 O2W Na1 . 1_655 102.60(4) ?
    Na4 O3W Na3 . . 88.36(4) ?
    C1 O7 Na3 . 2_576 144.02(9) ?
    C1 O7 H19 . . 116.4(14) ?
    Na2 O8 Na3 1_565 . 85.37(3) ?
    C1 O8 Na2 . 1_565 135.12(9) ?
    C1 O8 Na3 . . 116.99(8) ?
    Na4 O9 Na3 1_455 1_455 91.51(4) ?
    C6 O9 Na3 . 1_455 129.89(8) ?
    C6 O9 Na4 . 1_455 119.94(8) ?
    Na1 O10 Na2 2_477 1_565 92.19(4) ?
    C6 O10 Na1 . 2_477 140.73(8) ?
    C6 O10 Na2 . 1_565 110.53(8) ?
    C5 O11 Na1 . 1_564 131.75(9) ?
    C5 O12 Na4 . 2_576 152.04(8) ?
    Na2 O13 H16 1_565 . 90.8(14) ?
    C3 O13 Na2 . 1_565 106.96(7) ?
    C3 O13 H16 . . 108.1(14) ?
    O7 C1 C2 . . 112.53(11) ?
    O8 C1 O7 . . 123.49(12) ?
    O8 C1 C2 . . 123.98(12) ?
    C1 C2 H14 . . 105.8(10) ?
    C1 C2 H15 . . 104.2(11) ?
    C1 C2 C3 . . 117.38(11) ?
    H14 C2 H15 . . 107.8(14) ?
    C3 C2 H14 . . 111.4(10) ?
    C3 C2 H15 . . 109.7(10) ?
    O13 C3 C2 . . 107.07(10) ?
    O13 C3 C4 . . 111.32(10) ?
    O13 C3 C6 . . 111.84(11) ?
    C2 C3 C4 . . 109.53(11) ?
    C2 C3 C6 . . 110.59(10) ?
    C4 C3 C6 . . 106.52(10) ?
    C3 C4 H17 . . 109.6(10) ?
    C3 C4 H18 . . 109.9(9) ?
    H17 C4 H18 . . 109.3(14) ?
    C5 C4 C3 . . 111.88(11) ?
    C5 C4 H17 . . 106.8(10) ?
    C5 C4 H18 . . 109.3(9) ?
    O11 C5 O12 . . 122.67(12) ?
    O11 C5 C4 . . 121.45(12) ?
    O12 C5 C4 . . 115.87(11) ?
    O9 C6 O10 . . 125.63(12) ?
    O9 C6 C3 . . 116.04(11) ?
    O10 C6 C3 . . 118.32(11) ?
    C1A O7A Na1 . . 142.00(9) ?
    C1A O7A H19A . . 117.2(15) ?
    Na2 O8A Na1 . 2_467 83.21(3) ?
    Na4 O8A Na1 2_567 2_467 94.23(3) ?
    Na4 O8A Na2 2_567 . 98.57(4) ?
    C1A O8A Na1 . 2_467 120.62(8) ?
    C1A O8A Na2 . . 135.06(9) ?
    C1A O8A Na4 . 2_567 115.13(8) ?
    C6A O9A Na1 . 2_567 127.26(9) ?
    Na3 O10A Na2 1_545 . 91.98(4) ?
    C6A O10A Na2 . . 109.60(8) ?
    C6A O10A Na3 . 1_545 141.08(9) ?
    C5A O11A Na3 . 2_576 128.77(9) ?
    C5A O12A H19 . . 111.2(13) ?
    Na2 O13A H16A . . 90.1(14) ?
    C3A O13A Na2 . . 108.01(7) ?
    C3A O13A H16A . . 108.3(15) ?
    O7A C1A Na4 . 2_567 90.36(8) ?
    O7A C1A C2A . . 112.97(11) ?
    O8A C1A O7A . . 123.45(12) ?
    O8A C1A C2A . . 123.57(12) ?
    C2A C1A Na4 . 2_567 143.09(9) ?
    C1A C2A H14A . . 106.4(10) ?
    C1A C2A H15A . . 105.5(11) ?
    C1A C2A C3A . . 116.50(11) ?
    H14A C2A H15A . . 108.4(15) ?
    C3A C2A H14A . . 111.1(10) ?
    C3A C2A H15A . . 108.6(11) ?
    O13A C3A C2A . . 107.23(10) ?
    O13A C3A C4A . . 110.39(10) ?
    O13A C3A C6A . . 111.81(10) ?
    C2A C3A C4A . . 109.74(11) ?
    C2A C3A C6A . . 109.50(11) ?
    C4A C3A C6A . . 108.16(10) ?
    C3A C4A H17A . . 108.9(10) ?
    C3A C4A H18A . . 109.7(10) ?
    H17A C4A H18A . . 109.0(14) ?
    C5A C4A C3A . . 111.23(11) ?
    C5A C4A H17A . . 107.7(10) ?
    C5A C4A H18A . . 110.2(10) ?
    O11A C5A O12A . . 122.21(12) ?
    O11A C5A C4A . . 122.11(12) ?
    O12A C5A C4A . . 115.66(12) ?
    O9A C6A C3A . . 116.26(11) ?
    O10A C6A O9A . . 125.12(12) ?
    O10A C6A C3A . . 118.60(12) ?
loop_
    _geom_torsion_atom_site_label_1
    _geom_torsion_atom_site_label_2
    _geom_torsion_atom_site_label_3
    _geom_torsion_atom_site_label_4
    _geom_torsion_site_symmetry_1
    _geom_torsion_site_symmetry_2
    _geom_torsion_site_symmetry_3
    _geom_torsion_site_symmetry_4
    _geom_torsion
    _geom_torsion_publ_flag
    Na1 Na2 O8A Na4 2_467 . . 2_567 93.28(4) ?
    Na1 Na2 O8A C1A 2_467 . . . -127.35(13) ?
    Na1 Na2 O10A Na3 2_467 . . 1_545 -178.42(3) ?
    Na1 Na2 O10A C6A 2_467 . . . -31.42(10) ?
    Na1 Na2 O13A C3A 2_467 . . . 103.13(8) ?
    Na1 Na4 O1W Na2 1_655 . . 2_567 -43.16(3) ?
    Na1 Na4 O3W Na3 1_655 . . . 161.99(4) ?
    Na1 O10 C6 Na2 2_477 . . 1_565 121.50(14) ?
    Na1 O10 C6 Na4 2_477 . . 1_455 -123.34(11) ?
    Na1 O10 C6 O9 2_477 . . . -99.84(16) ?
    Na1 O10 C6 C3 2_477 . . . 79.80(16) ?
    Na1 O11 C5 O12 1_564 . . . 8.17(19) ?
    Na1 O11 C5 C4 1_564 . . . -173.27(8) ?
    Na1 O7A C1A Na4 . . . 2_567 177.29(11) ?
    Na1 O7A C1A O8A . . . . -152.86(11) ?
    Na1 O7A C1A C2A . . . . 26.7(2) ?
    Na1 O8A C1A Na4 2_467 . . 2_567 111.85(10) ?
    Na1 O8A C1A O7A 2_467 . . . 65.38(15) ?
    Na1 O8A C1A C2A 2_467 . . . -114.13(12) ?
    Na1 O9A C6A O10A 2_567 . . . 91.30(15) ?
    Na1 O9A C6A C3A 2_567 . . . -90.26(13) ?
    Na2 Na1 O7A C1A 2_467 . . . 122.96(14) ?
    Na2 Na3 O3W Na4 1_565 . . . -134.10(3) ?
    Na2 Na3 O8 C1 1_565 . . . 139.16(10) ?
    Na2 Na4 O2W Na1 2_567 . . 1_655 28.21(4) ?
    Na2 Na4 O3W Na3 2_567 . . . 117.97(3) ?
    Na2 O8 C1 O7 1_565 . . . 172.37(9) ?
    Na2 O8 C1 C2 1_565 . . . -7.3(2) ?
    Na2 O10 C6 Na4 1_565 . . 1_455 115.17(5) ?
    Na2 O10 C6 O9 1_565 . . . 138.67(11) ?
    Na2 O10 C6 C3 1_565 . . . -41.70(13) ?
    Na2 O13 C3 C2 1_565 . . . -88.15(10) ?
    Na2 O13 C3 C4 1_565 . . . 152.17(8) ?
    Na2 O13 C3 C6 1_565 . . . 33.14(11) ?
    Na2 O8A C1A Na4 . . . 2_567 -134.67(14) ?
    Na2 O8A C1A O7A . . . . 178.86(9) ?
    Na2 O8A C1A C2A . . . . -0.6(2) ?
    Na2 O10A C6A O9A . . . . 136.65(11) ?
    Na2 O10A C6A C3A . . . . -41.76(13) ?
    Na2 O13A C3A C2A . . . . -89.61(10) ?
    Na2 O13A C3A C4A . . . . 150.89(8) ?
    Na2 O13A C3A C6A . . . . 30.44(11) ?
    Na3 Na2 O8A Na1 1_545 . . 2_467 178.64(3) ?
    Na3 Na2 O8A Na4 1_545 . . 2_567 -88.08(4) ?
    Na3 Na2 O8A C1A 1_545 . . . 51.29(13) ?
    Na3 Na2 O10A C6A 1_545 . . . 147.00(10) ?
    Na3 Na2 O13A C3A 1_545 . . . -78.33(8) ?
    Na3 O7 C1 O8 2_576 . . . -148.29(11) ?
    Na3 O7 C1 C2 2_576 . . . 31.4(2) ?
    Na3 O8 C1 O7 . . . . 59.85(15) ?
    Na3 O8 C1 C2 . . . . -119.78(11) ?
    Na3 O9 C6 Na2 1_455 . . 1_565 146.76(11) ?
    Na3 O9 C6 Na4 1_455 . . 1_455 121.40(13) ?
    Na3 O9 C6 O10 1_455 . . . 82.71(16) ?
    Na3 O9 C6 C3 1_455 . . . -96.93(12) ?
    Na3 O10A C6A O9A 1_545 . . . -103.39(16) ?
    Na3 O10A C6A C3A 1_545 . . . 78.20(17) ?
    Na3 O11A C5A O12A 2_576 . . . 12.16(18) ?
    Na3 O11A C5A C4A 2_576 . . . -169.68(9) ?
    Na4 Na1 O7A C1A 1_455 . . . 63.79(15) ?
    Na4 Na2 O8A Na1 2_567 . . 2_467 -93.28(4) ?
    Na4 Na2 O8A C1A 2_567 . . . 139.37(14) ?
    Na4 Na2 O10A Na3 2_567 . . 1_545 141.48(3) ?
    Na4 Na2 O10A C6A 2_567 . . . -71.52(8) ?
    Na4 Na2 O13A C3A 2_567 . . . 38.47(8) ?
    Na4 O9 C6 Na2 1_455 . . 1_565 25.4(2) ?
    Na4 O9 C6 O10 1_455 . . . -38.70(17) ?
    Na4 O9 C6 C3 1_455 . . . 141.66(9) ?
    Na4 O12 C5 O11 2_576 . . . 105.06(18) ?
    Na4 O12 C5 C4 2_576 . . . -73.6(2) ?
    Na4 O8A C1A O7A 2_567 . . . -46.47(16) ?
    Na4 O8A C1A C2A 2_567 . . . 134.02(11) ?
    Na4 C1A C2A C3A 2_567 . . . 39.8(2) ?
    O1W Na2 O8A Na1 2_567 . . 2_467 -97.84(4) ?
    O1W Na2 O8A Na4 2_567 . . 2_567 -4.56(4) ?
    O1W Na2 O8A C1A 2_567 . . . 134.81(12) ?
    O1W Na2 O10A Na3 2_567 . . 1_545 98.48(4) ?
    O1W Na2 O10A C6A 2_567 . . . -114.52(9) ?
    O1W Na2 O13A C3A 2_567 . . . 2.52(11) ?
    O1W Na4 O2W Na1 . . . 1_655 70.91(5) ?
    O1W Na4 O3W Na3 . . . . 74.25(4) ?
    O2W Na1 O7A C1A 1_455 . . . 24.84(15) ?
    O2W Na4 O1W Na2 . . . 2_567 -79.59(4) ?
    O2W Na4 O3W Na3 . . . . -130.03(17) ?
    O3W Na3 O8 Na2 . . . 1_565 111.76(4) ?
    O3W Na3 O8 C1 . . . . -109.08(10) ?
    O3W Na4 O1W Na2 . . . 2_567 94.45(4) ?
    O3W Na4 O2W Na1 . . . 1_655 -84.54(18) ?
    O7 Na3 O3W Na4 2_576 . . . 93.76(4) ?
    O7 Na3 O8 Na2 2_576 . . 1_565 -150.11(4) ?
    O7 Na3 O8 C1 2_576 . . . -10.96(9) ?
    O7 C1 C2 C3 . . . . 169.19(11) ?
    O8 Na2 O8A Na1 1_545 . . 2_467 -105.8(2) ?
    O8 Na2 O8A Na4 1_545 . . 2_567 -12.5(2) ?
    O8 Na2 O8A C1A 1_545 . . . 126.9(2) ?
    O8 Na2 O10A Na3 1_545 . . 1_545 11.19(4) ?
    O8 Na2 O10A C6A 1_545 . . . 158.19(9) ?
    O8 Na2 O13A C3A 1_545 . . . -117.77(8) ?
    O8 Na3 O3W Na4 . . . . -175.84(4) ?
    O8 C1 C2 C3 . . . . -11.14(19) ?
    O9 Na3 O3W Na4 1_655 . . . 9.53(4) ?
    O9 Na3 O8 Na2 1_655 . . 1_565 138.10(17) ?
    O9 Na3 O8 C1 1_655 . . . -82.7(2) ?
    O9 Na4 O1W Na2 1_655 . . 2_567 -173.86(4) ?
    O9 Na4 O2W Na1 1_655 . . 1_655 155.76(5) ?
    O9 Na4 O3W Na3 1_655 . . . -9.99(4) ?
    O10 Na1 O7A C1A 2_477 . . . 165.62(14) ?
    O10 Na2 O8A Na1 1_545 . . 2_467 -10.14(3) ?
    O10 Na2 O8A Na4 1_545 . . 2_567 83.14(4) ?
    O10 Na2 O8A C1A 1_545 . . . -137.49(12) ?
    O10 Na2 O13A C3A 1_545 . . . 140.54(7) ?
    O11 Na1 O7A C1A 1_546 . . . -178.65(15) ?
    O12 Na4 O1W Na2 2_576 . . 2_567 -39.06(15) ?
    O12 Na4 O2W Na1 2_576 . . 1_655 -97.49(5) ?
    O12 Na4 O3W Na3 2_576 . . . -117.89(4) ?
    O13 Na2 O8A Na1 1_545 . . 2_467 55.68(4) ?
    O13 Na2 O8A Na4 1_545 . . 2_567 148.96(4) ?
    O13 Na2 O8A C1A 1_545 . . . -71.67(13) ?
    O13 Na2 O10A Na3 1_545 . . 1_545 -60.54(5) ?
    O13 Na2 O10A C6A 1_545 . . . 86.46(9) ?
    O13 Na2 O13A C3A 1_545 . . . -177.81(8) ?
    O13 C3 C4 C5 . . . . 62.49(14) ?
    O13 C3 C6 Na2 . . . 1_565 -25.63(9) ?
    O13 C3 C6 Na4 . . . 1_455 -136.59(11) ?
    O13 C3 C6 O9 . . . . -176.47(11) ?
    O13 C3 C6 O10 . . . . 3.86(16) ?
    C1 C2 C3 O13 . . . . 64.88(14) ?
    C1 C2 C3 C4 . . . . -174.29(11) ?
    C1 C2 C3 C6 . . . . -57.19(15) ?
    C2 C3 C4 C5 . . . . -55.72(14) ?
    C2 C3 C6 Na2 . . . 1_565 93.60(9) ?
    C2 C3 C6 Na4 . . . 1_455 -17.36(18) ?
    C2 C3 C6 O9 . . . . -57.24(15) ?
    C2 C3 C6 O10 . . . . 123.09(12) ?
    C3 C4 C5 O11 . . . . -85.63(15) ?
    C3 C4 C5 O12 . . . . 93.01(14) ?
    C4 C3 C6 Na2 . . . 1_565 -147.46(9) ?
    C4 C3 C6 Na4 . . . 1_455 101.58(14) ?
    C4 C3 C6 O9 . . . . 61.70(14) ?
    C4 C3 C6 O10 . . . . -117.96(12) ?
    C6 Na2 O8A Na1 1_545 . . 2_467 -1.39(4) ?
    C6 Na2 O8A Na4 1_545 . . 2_567 91.88(4) ?
    C6 Na2 O8A C1A 1_545 . . . -128.75(12) ?
    C6 Na2 O10A Na3 1_545 . . 1_545 4.19(12) ?
    C6 Na2 O10A C6A 1_545 . . . 151.19(11) ?
    C6 Na2 O13A C3A 1_545 . . . 166.14(7) ?
    C6 Na4 O1W Na2 1_655 . . 2_567 -156.30(5) ?
    C6 Na4 O2W Na1 1_655 . . 1_655 141.70(5) ?
    C6 Na4 O3W Na3 1_655 . . . 0.92(5) ?
    C6 C3 C4 C5 . . . . -175.35(11) ?
    O7A C1A C2A C3A . . . . 164.94(11) ?
    O8A Na1 O7A C1A 2_467 . . . 99.65(15) ?
    O8A Na2 O10A Na3 . . . 1_545 -178.68(4) ?
    O8A Na2 O10A C6A . . . . -31.68(9) ?
    O8A Na2 O13A C3A . . . . 55.33(8) ?
    O8A Na4 O1W Na2 2_567 . . 2_567 4.45(4) ?
    O8A Na4 O2W Na1 2_567 . . 1_655 -13.32(5) ?
    O8A Na4 O3W Na3 2_567 . . . 159.40(4) ?
    O8A C1A C2A C3A . . . . -15.50(19) ?
    O9A Na1 O7A C1A 2_567 . . . -64.53(15) ?
    O10A Na2 O8A Na1 . . . 2_467 179.78(3) ?
    O10A Na2 O8A Na4 . . . 2_567 -86.94(4) ?
    O10A Na2 O8A C1A . . . . 52.43(12) ?
    O10A Na2 O13A C3A . . . . -37.02(7) ?
    O10A Na3 O3W Na4 1_565 . . . -88.02(4) ?
    O10A Na3 O8 Na2 1_565 . . 1_565 10.42(4) ?
    O10A Na3 O8 C1 1_565 . . . 149.57(9) ?
    O11A Na3 O3W Na4 2_576 . . . 167.43(13) ?
    O11A Na3 O8 Na2 2_576 . . 1_565 -72.77(3) ?
    O11A Na3 O8 C1 2_576 . . . 66.39(9) ?
    O13A Na2 O8A Na1 . . . 2_467 112.08(3) ?
    O13A Na2 O8A Na4 . . . 2_567 -154.64(4) ?
    O13A Na2 O8A C1A . . . . -15.27(12) ?
    O13A Na2 O10A Na3 . . . 1_545 -105.03(4) ?
    O13A Na2 O10A C6A . . . . 41.97(8) ?
    O13A C3A C4A C5A . . . . 59.20(14) ?
    O13A C3A C6A O9A . . . . -171.79(11) ?
    O13A C3A C6A O10A . . . . 6.76(16) ?
    C1A Na4 O1W Na2 2_567 . . 2_567 16.94(5) ?
    C1A Na4 O2W Na1 2_567 . . 1_655 -32.71(5) ?
    C1A Na4 O3W Na3 2_567 . . . 176.38(4) ?
    C1A C2A C3A O13A . . . . 65.52(14) ?
    C1A C2A C3A C4A . . . . -174.55(11) ?
    C1A C2A C3A C6A . . . . -55.98(15) ?
    C2A C3A C4A C5A . . . . -58.78(14) ?
    C2A C3A C6A O9A . . . . -53.09(15) ?
    C2A C3A C6A O10A . . . . 125.46(12) ?
    C3A C4A C5A O11A . . . . -90.55(15) ?
    C3A C4A C5A O12A . . . . 87.73(14) ?
    C4A C3A C6A O9A . . . . 66.46(14) ?
    C4A C3A C6A O10A . . . . -114.99(13) ?
    C6A C3A C4A C5A . . . . -178.18(11) ?
_iucr_refine_instructions_details
;
TITL na2c in P-1 #2
CELL 1.54178 8.6713 10.6475 10.9961 68.461 79.617 81.799
ZERR 2 0.0003 0.0004 0.0004 0.001 0.002 0.002
LATT 1
SFAC C H Na O
UNIT 24 36 8 34
EQIV $1 1+X,+Y,+Z
EQIV $2 -X,2-Y,1-Z
EQIV $3 -X,1-Y,2-Z
EQIV $4 -1-X,3-Y,1-Z
EQIV $5 +X,-1+Y,1+Z
EQIV $6 -X,1-Y,1-Z
L.S. 4 0 0 511
PLAN  20
SIZE 0.061 0.136 0.24
TEMP -173.16
HTAB  O1W O10_$1
HTAB  O2W O8_$1
HTAB  O2W O12_$2
HTAB  O3W O9A_$3
HTAB  O3W O12A
HTAB  O7 O12A
HTAB  O13 O11_$4
HTAB  O7A O12_$5
HTAB  O13A O11A_$6
FREE Na2 C6A
FREE Na2 H16A
FREE Na4 Na3
FREE Na4 H1W
FREE Na4 H4W
REM TRY 77 FINAL CC 84.32 TIME 2 SECS
REM Fragments: 32
REM reset to P-1 #2
fmap 2
ACTA
BOND $H
CONF
WPDB -2
HTAB
REM <HKL>Y:/Amy/na2citrate/na2c.hkl</HKL>
WGHT    0.035100    0.475600
FVAR       0.23124
NA1   3   -0.369047    0.671743    1.094062    11.00000    0.01304    0.01062 =
         0.01060   -0.00377   -0.00109   -0.00128
NA2   3   -0.266923    0.203371    0.795496    11.00000    0.01058    0.01244 =
         0.01170   -0.00533   -0.00123   -0.00216
NA3   3    0.088010    1.084050    0.678850    11.00000    0.01197    0.01122 =
         0.01024   -0.00395   -0.00191   -0.00023
NA4   3    0.349280    0.860377    0.856647    11.00000    0.01598    0.01167 =
         0.01368    0.00094   -0.00513   -0.00419
O1W   4    0.267466    0.996050    0.997705    11.00000    0.01620    0.01433 =
         0.01321   -0.00197   -0.00031   -0.00232
H1W   2    0.333081    1.052773    0.942521    11.00000    0.04662
H2W   2    0.181141    1.034471    0.982735    11.00000    0.03706
O2W   4    0.623477    0.824647    0.872305    11.00000    0.01630    0.01454 =
         0.01503   -0.00208   -0.00176   -0.00288
H3W   2    0.678879    0.885519    0.849134    11.00000    0.04744
H4W   2    0.647430    0.789099    0.814483    11.00000    0.06700
O3W   4    0.091694    0.845232    0.829065    11.00000    0.01505    0.01544 =
         0.01049   -0.00400   -0.00251   -0.00422
H5W   2    0.065429    0.812801    0.779484    11.00000    0.03552
H6W   2    0.029270    0.812766    0.901343    11.00000    0.02944
O7    4   -0.168311    0.954586    0.523800    11.00000    0.01527    0.01162 =
         0.01231   -0.00640   -0.00411    0.00380
O8    4   -0.200329    1.048817    0.678297    11.00000    0.01444    0.01269 =
         0.01075   -0.00522   -0.00385    0.00099
O9    4   -0.635498    1.065942    0.689759    11.00000    0.01179    0.01014 =
         0.01050   -0.00181   -0.00240   -0.00370
O10   4   -0.537107    1.173654    0.795450    11.00000    0.01197    0.01184 =
         0.00880   -0.00427   -0.00033   -0.00229
O11   4   -0.467358    1.508411    0.301642    11.00000    0.01201    0.00908 =
         0.01051   -0.00252   -0.00072   -0.00183
O12   4   -0.494608    1.332790    0.245510    11.00000    0.01456    0.01116 =
         0.00876   -0.00354   -0.00031   -0.00313
O13   4   -0.362104    1.322267    0.574504    11.00000    0.00936    0.00956 =
         0.01173   -0.00503   -0.00083   -0.00244
H16   2   -0.419273    1.378225    0.602942    11.00000    0.02342
C1    1   -0.233659    1.043953    0.575580    11.00000    0.00821    0.00842 =
         0.00937   -0.00183    0.00106   -0.00319
C2    1   -0.354048    1.141608    0.495991    11.00000    0.00996    0.00956 =
         0.00848   -0.00331   -0.00178   -0.00115
H14   2   -0.413339    1.088176    0.473348    11.00000    0.00908
H15   2   -0.291132    1.196012    0.414807    11.00000    0.01536
C3    1   -0.460136    1.235135    0.559090    11.00000    0.00827    0.00807 =
         0.00991   -0.00312   -0.00170   -0.00109
C4    1   -0.585786    1.316509    0.468785    11.00000    0.00880    0.00923 =
         0.00893   -0.00204   -0.00064   -0.00115
H17   2   -0.647693    1.384505    0.504969    11.00000    0.01130
H18   2   -0.655662    1.256062    0.464825    11.00000    0.00626
C5    1   -0.511503    1.394477    0.330375    11.00000    0.00593    0.01048 =
         0.00946   -0.00251   -0.00251    0.00188
C6    1   -0.551792    1.151033    0.693459    11.00000    0.00641    0.00770 =
         0.01033   -0.00213   -0.00199    0.00257
O7A   4   -0.333131    0.472382    1.048660    11.00000    0.01784    0.01289 =
         0.01080   -0.00626    0.00442   -0.00476
O8A   4   -0.326918    0.324063    0.948230    11.00000    0.01387    0.00898 =
         0.01023   -0.00292   -0.00036   -0.00240
O9A   4    0.100823    0.299808    0.932496    11.00000    0.01222    0.01399 =
         0.01110   -0.00274   -0.00433   -0.00171
O10A  4    0.002291    0.195142    0.825083    11.00000    0.01276    0.00978 =
         0.01359   -0.00513   -0.00137   -0.00058
O11A  4   -0.018998    0.694772    0.484440    11.00000    0.01261    0.01156 =
         0.00846   -0.00261   -0.00131   -0.00053
O12A  4   -0.012126    0.757538    0.654631    11.00000    0.01479    0.00898 =
         0.01114   -0.00373   -0.00338   -0.00026
O13A  4   -0.155622    0.424235    0.682628    11.00000    0.00963    0.01238 =
         0.00899   -0.00490   -0.00218   -0.00074
H16A  2   -0.100959    0.394988    0.625679    11.00000    0.02865
C1A   1   -0.279368    0.424857    0.955538    11.00000    0.01011    0.00882 =
         0.00827   -0.00170   -0.00318    0.00175
C2A   1   -0.153228    0.505786    0.855842    11.00000    0.01051    0.00965 =
         0.00945   -0.00355   -0.00029   -0.00165
H14A  2   -0.088363    0.529079    0.905248    11.00000    0.01068
H15A  2   -0.209227    0.589696    0.802333    11.00000    0.01902
C3A   1   -0.054077    0.438612    0.763256    11.00000    0.00845    0.00903 =
         0.00882   -0.00291   -0.00219   -0.00120
C4A   1    0.079258    0.528915    0.677151    11.00000    0.00894    0.00962 =
         0.00978   -0.00274   -0.00101   -0.00044
H17A  2    0.138387    0.487240    0.615930    11.00000    0.01440
H18A  2    0.147692    0.536127    0.731799    11.00000    0.00976
C5A   1    0.012865    0.668470    0.596609    11.00000    0.00533    0.01006 =
         0.01017   -0.00286    0.00190   -0.00330
C6A   1    0.023540    0.298777    0.846372    11.00000    0.00627    0.01109 =
         0.00774   -0.00212    0.00239   -0.00121
H19A  2   -0.414684    0.402440    1.143123    11.00000    0.07804
H19   2   -0.090034    0.861416    0.590930    11.00000    0.06867
HKLF 4
REM  na2c in P-1 #2
REM R1 =  0.0263 for   3137 Fo > 4sig(Fo)  and  0.0271 for all   3235 data
REM    370 parameters refined using      0 restraints
END
WGHT      0.0351      0.4756
REM Highest difference peak  0.355,  deepest hole -0.313,  1-sigma level  0.071
Q1    1  -0.5458  1.3588  0.4033  11.00000  0.05    0.36
Q2    1  -0.5078  1.1955  0.6189  11.00000  0.05    0.35
Q3    1  -0.4077  1.1806  0.5323  11.00000  0.05    0.34
Q4    1  -0.1066  0.4642  0.8146  11.00000  0.05    0.31
Q5    1  -0.0153  0.3756  0.7990  11.00000  0.05    0.30
Q6    1  -0.2971  1.0984  0.5401  11.00000  0.05    0.30
Q7    1   0.0495  0.5975  0.6389  11.00000  0.05    0.28
Q8    1  -0.5263  1.2685  0.5229  11.00000  0.05    0.24
Q9    1  -0.2141  0.3409  0.7261  11.00000  0.05    0.23
Q10   1  -0.2098  0.4629  0.9004  11.00000  0.05    0.22
Q11   1   0.0050  0.4905  0.7214  11.00000  0.05    0.22
Q12   1  -0.3044  1.2637  0.6773  11.00000  0.05    0.21
Q13   1   0.0602  0.9427  0.7661  11.00000  0.05    0.20
Q14   1   0.5954  0.7499  0.9556  11.00000  0.05    0.20
Q15   1  -0.1079  0.1550  0.9544  11.00000  0.05    0.19
Q16   1  -0.6423  1.1027  0.5808  11.00000  0.05    0.19
Q17   1  -0.2025  0.2010  0.9753  11.00000  0.05    0.19
Q18   1  -0.0098  0.0819  0.8954  11.00000  0.05    0.19
Q19   1  -0.7944  1.2756  0.6556  11.00000  0.05    0.18
Q20   1   0.1130  0.2041  0.9799  11.00000  0.05    0.18
;
data_na2c_DFT
_database_code_depnum_ccdc_archive 'CCDC 1483449'
_audit_creation_method     'Materials Studio'
_journal_date_recd_electronic     2016-05-20
_journal_date_accepted     2016-06-03
_journal_name_full     'Acta Crystallographica, Section E'
_journal_year     2016
_journal_volume     72
_journal_issue      7
_journal_page_first     943
_journal_page_last     946
_journal_paper_category     GM
_journal_paper_doi     10.1107/S2056989016009014
_journal_coeditor_code     VN2112
_chemical_formula_iupac     'C12 H12 Na4 O14 (H2 O)3'
_chemical_formula_weight     526.22
_symmetry_cell_setting     triclinic
_symmetry_space_group_name_H-M     'P-1'
loop_
    _symmetry_equiv_pos_as_xyz
    x,y,z
    -x,-y,-z
_cell_length_a     8.6713
_cell_length_b     10.6475
_cell_length_c     10.9961
_cell_angle_alpha     68.4610
_cell_angle_beta     79.6170
_cell_angle_gamma     81.7990
_cell_volume     925.63
_cell_formula_units_Z     2
_cell_measurement_temperature     100
loop_
    _atom_site_type_symbol
    _atom_site_label
    _atom_site_fract_x
    _atom_site_fract_y
    _atom_site_fract_z
    _atom_site_U_iso_or_equiv
    _atom_site_adp_type
    _atom_site_occupancy
    Na Na1 -0.37343 0.67657 1.09352 0.01145 Uiso 1.00
    Na Na2 -0.26397 0.20115 0.79858 0.01118 Uiso 1.00
    Na Na3 0.08732 1.08255 0.68250 0.01112 Uiso 1.00
    Na Na4 0.34457 0.86390 0.85431 0.01460 Uiso 1.00
    O O7 -0.16782 0.95531 0.52502 0.01270 Uiso 1.00
    O O8 -0.20053 1.04584 0.68290 0.01230 Uiso 1.00
    O O9 -0.64112 1.06940 0.68737 0.01090 Uiso 1.00
    O O10 -0.53712 1.16842 0.79941 0.01070 Uiso 1.00
    O O11 -0.47290 1.51265 0.29363 0.01080 Uiso 1.00
    O O12 -0.49766 1.32881 0.24827 0.01140 Uiso 1.00
    O O13 -0.36072 1.31975 0.58091 0.00980 Uiso 1.00
    H H16 -0.42399 1.38378 0.62003 0.02300 Uiso 1.00
    C C1 -0.23465 1.04470 0.57867 0.00910 Uiso 1.00
    C C2 -0.35390 1.14280 0.49792 0.00920 Uiso 1.00
    H H14 -0.42355 1.08420 0.46821 0.00900 Uiso 1.00
    H H15 -0.28636 1.20526 0.40698 0.01500 Uiso 1.00
    C C3 -0.46003 1.23681 0.56155 0.00870 Uiso 1.00
    C C4 -0.58433 1.32299 0.47061 0.00940 Uiso 1.00
    H H17 -0.64219 1.39939 0.51186 0.01100 Uiso 1.00
    H H18 -0.67129 1.25721 0.47345 0.00600 Uiso 1.00
    C C5 -0.51420 1.39486 0.32859 0.00900 Uiso 1.00
    C C6 -0.55479 1.15096 0.69442 0.00870 Uiso 1.00
    O O7A -0.33595 0.47056 1.05018 0.01370 Uiso 1.00
    O O8A -0.32484 0.31834 0.95223 0.01120 Uiso 1.00
    O O9A 0.10266 0.30045 0.93971 0.01250 Uiso 1.00
    O O10A 0.00830 0.19041 0.83347 0.01180 Uiso 1.00
    O O11A -0.01570 0.69714 0.48311 0.01120 Uiso 1.00
    O O12A -0.01724 0.75439 0.65877 0.01140 Uiso 1.00
    O O13A -0.15225 0.41596 0.68785 0.00990 Uiso 1.00
    H H16A -0.08773 0.38671 0.61789 0.02900 Uiso 1.00
    C C1A -0.27827 0.42098 0.95692 0.00950 Uiso 1.00
    C C2A -0.15358 0.50329 0.85782 0.00990 Uiso 1.00
    H H14A -0.08261 0.53524 0.91194 0.01100 Uiso 1.00
    H H15A -0.21626 0.59489 0.79720 0.01900 Uiso 1.00
    C C3A -0.05159 0.43504 0.76628 0.00870 Uiso 1.00
    C C4A 0.07944 0.52678 0.67668 0.00970 Uiso 1.00
    H H17A 0.14347 0.47918 0.60764 0.01400 Uiso 1.00
    H H18A 0.16142 0.53410 0.73772 0.01000 Uiso 1.00
    C C5A 0.01259 0.66803 0.59841 0.00880 Uiso 1.00
    C C6A 0.02761 0.29683 0.85249 0.00910 Uiso 1.00
    H H19A -0.41226 0.40666 1.13119 0.07800 Uiso 1.00
    H H19 -0.09903 0.87170 0.58711 0.06900 Uiso 1.00
    O O1W 0.25806 0.99725 0.99158 0.01550 Uiso 1.00
    H H1W 0.34046 1.05682 0.93555 0.04700 Uiso 1.00
    H H2W 0.16299 1.05211 0.95978 0.03700 Uiso 1.00
    O O2W 0.61368 0.82806 0.87514 0.01610 Uiso 1.00
    H H3W 0.68826 0.89557 0.85395 0.04700 Uiso 1.00
    H H4W 0.64281 0.78276 0.81112 0.06700 Uiso 1.00
    O O3W 0.08969 0.85012 0.82260 0.01340 Uiso 1.00
    H H5W 0.05984 0.80182 0.77073 0.03600 Uiso 1.00
    H H6W 0.01544 0.82092 0.90413 0.02900 Uiso 1.00
loop_
    _geom_bond_atom_site_label_1
    _geom_bond_atom_site_label_2
    _geom_bond_site_symmetry_2
    _geom_bond_distance
    Na1 O10 2_477 2.333
    Na1 O11 1_546 2.357
    Na1 O7A . 2.377
    Na1 O8A 2_467 2.741
    Na1 O9A 2_567 2.344
    Na1 O2W 1_455 2.363
    Na2 O8 1_545 2.385
    Na2 O10 1_545 2.441
    Na2 O13 1_545 2.496
    Na2 O8A . 2.393
    Na2 O10A . 2.440
    Na2 O13A . 2.411
    Na2 O1W 2_567 2.494
    Na3 O7 2_576 2.424
    Na3 O8 . 2.580
    Na3 O9 1_655 2.348
    Na3 O10A 1_565 2.304
    Na3 O11A 2_576 2.462
    Na3 O3W . 2.387
    Na4 O9 1_655 2.284
    Na4 O8A 2_567 2.292
    Na4 O1W . 2.391
    Na4 O2W . 2.349
    Na4 O3W . 2.331
    O7 Na3 2_576 2.424
    O7 C1 . 1.312
    O7 H19 . 1.079
    O8 Na2 1_565 2.385
    O8 C1 . 1.239
    O9 Na4 1_455 2.284
    O9 Na3 1_455 2.348
    O9 C6 . 1.255
    O10 Na2 1_565 2.441
    O10 Na1 2_477 2.333
    O10 C6 . 1.273
    O11 Na1 1_564 2.357
    O11 C5 . 1.254
    O12 C5 . 1.295
    O13 Na2 1_565 2.496
    O13 H16 . 0.987
    O13 C3 . 1.410
    C1 C2 . 1.513
    C2 H14 . 1.090
    C2 H15 . 1.094
    C2 C3 . 1.536
    C3 C4 . 1.561
    C3 C6 . 1.564
    C4 H17 . 1.092
    C4 H18 . 1.089
    C4 C5 . 1.519
    O7A C1A . 1.311
    O7A H19A . 1.079
    O8A Na1 2_467 2.741
    O8A Na4 2_567 2.292
    O8A C1A . 1.239
    O9A Na1 2_567 2.344
    O9A C6A . 1.267
    O10A Na3 1_545 2.304
    O10A C6A . 1.263
    O11A Na3 2_576 2.462
    O11A C5A . 1.251
    O12A C5A . 1.293
    O13A H16A . 0.986
    O13A C3A . 1.413
    C1A C2A . 1.506
    C2A H14A . 1.090
    C2A H15A . 1.092
    C2A C3A . 1.535
    C3A C4A . 1.556
    C3A C6A . 1.568
    C4A H17A . 1.092
    C4A H18A . 1.090
    C4A C5A . 1.523
    O1W Na2 2_567 2.494
    O1W H1W . 0.988
    O1W H2W . 0.980
    O2W Na1 1_655 2.363
    O2W H3W . 0.972
    O2W H4W . 0.971
    O3W H5W . 0.981
    O3W H6W . 0.979
loop_
    _geom_hbond_atom_site_label_D
    _geom_hbond_atom_site_label_H
    _geom_hbond_atom_site_label_A
    _geom_hbond_distance_DH
    _geom_hbond_distance_HA
    _geom_hbond_distance_DA
    _geom_hbond_angle_DHA
    O7A H19A O12 1.079 1.393 2.465 171.1
    O7 H19 O12A 1.079 1.382 2.456 172.5
    O13A H16A O11A 0.986 1.725 2.698 168.3
    O13 H16 O11 0.987 1.760 2.743 173.4
    O1W H1W O10 0.988 1.806 2.772 165.0
    O3W H5W O12A 0.981 1.751 2.714 165.9
    O3W H6W O9A 0.979 1.945 2.881 159.0
    O1W H2W O10A 0.980 2.122 3.067 161.4
    O2W H4W O12 0.971 2.171 2.877 128.5
    O2W H3W O8 0.972 2.146 2.946 138.6
    O2W H3W O1W 0.972 2.503 3.166 125.3
