# Supplementary material for: Disodium hydrogen citrate sesquihydrate, Na2HC6H5O7(H2O)1.5
Source: Acta Crystallogr E Crystallogr Commun. 2016 Jun 14;72(Pt 7):943–6. doi: 10.1107/S2056989016009014 (PMC4992911; doi:10.1107/S2056989016009014)
Supplement: Supplementary file 3 [file e-72-00943-na2c_DFTsup3.hkl]

# 
# h,k,l, Fc-squared, Fo-squared, sigma(Fo-squared) and status flag 
# 
data_na2c_DFT
_shelx_title 'na2c in P-1' 
_shelx_refln_list_code          4 
_shelx_F_calc_maximum      161.19 
_exptl_crystal_F_000       540.00 
_reflns_d_resolution_high  0.8340 
 
loop_ 
 _symmetry_equiv_pos_as_xyz 
 'x, y, z' 
 '-x, -y, -z' 
 
_cell_length_a     8.6713 
_cell_length_b    10.6475 
_cell_length_c    10.9961 
_cell_angle_alpha  68.461 
_cell_angle_beta   79.617 
_cell_angle_gamma  81.799 
 
_shelx_F_squared_multiplier     1.000 
 
loop_ 
 _refln_index_h 
 _refln_index_k 
 _refln_index_l 
 _refln_F_squared_calc 
 _refln_F_squared_meas 
 _refln_F_squared_sigma 
 _refln_observed_status 
   1   0   0      125.79      119.13      4.30 o 
   2   0   0     2799.41     2700.07     66.77 o 
   3   0   0     3640.25     3466.26    112.77 o 
   4   0   0      134.62      102.57      3.54 o 
   5   0   0       45.80       43.98      2.16 o 
   6   0   0     1036.36     1031.36      8.45 o 
   7   0   0      494.96      498.80      4.92 o 
   8   0   0      822.19      841.93      8.69 o 
   9   0   0       16.75       17.71      0.75 o 
  10   0   0       80.20       78.55      2.81 o 
  -9   1   0       93.99       93.66      2.79 o 
  -8   1   0       28.41       27.46      0.83 o 
  -7   1   0      163.87      168.56      2.13 o 
  -6   1   0      125.25      126.24      1.63 o 
  -5   1   0      537.81      579.97     15.52 o 
  -4   1   0      563.15      620.50     16.05 o 
  -3   1   0     3588.23     3656.29     70.90 o 
  -2   1   0     1777.22     1776.94     34.63 o 
  -1   1   0      682.42      666.12     16.46 o 
   0   1   0        7.51        7.39      0.40 o 
   1   1   0     1247.37     1220.45     29.89 o 
   2   1   0     3685.99     3464.24     58.35 o 
   3   1   0     2677.65     2713.68     63.82 o 
   4   1   0      363.75      388.15     16.27 o 
   5   1   0       20.82       19.88      1.38 o 
   6   1   0     1509.47     1439.64     13.14 o 
   7   1   0       54.36       64.41      1.63 o 
   8   1   0       19.25       19.89      0.68 o 
   9   1   0      104.48      105.68      3.93 o 
  10   1   0       11.52       10.57      0.66 o 
  -9   2   0      397.99      391.53      6.05 o 
  -8   2   0      389.27      407.34      5.02 o 
  -6   2   0      553.89      542.37      6.04 o 
  -5   2   0      363.98      378.53     16.27 o 
  -4   2   0      647.10      639.95     13.38 o 
  -3   2   0     2377.34     2625.59     61.97 o 
  -2   2   0     4560.95     4752.04    197.96 o 
  -1   2   0      277.46      271.15      7.48 o 
   0   2   0      410.19      474.85     17.02 o 
   1   2   0       47.00       34.32      1.39 o 
   2   2   0     6668.82     6051.53    117.11 o 
   3   2   0     8378.74     7563.72    245.75 o 
   4   2   0      268.10      290.61      8.11 o 
   5   2   0      330.52      344.29      9.76 o 
   6   2   0       39.38       34.12      0.86 o 
   7   2   0      728.10      726.26      7.63 o 
   8   2   0      810.42      832.44      9.15 o 
   9   2   0       72.67       67.39      2.02 o 
  10   2   0        6.46        5.31      0.58 o 
  -9   3   0       70.44       70.32      2.62 o 
  -8   3   0        7.53        8.67      0.58 o 
  -7   3   0      194.56      187.42      2.63 o 
  -6   3   0       83.62       86.21      1.53 o 
  -5   3   0      834.31      785.25     13.50 o 
  -4   3   0        8.04       10.23      1.07 o 
  -3   3   0       44.71       52.37      3.18 o 
  -2   3   0      582.41      685.64     16.27 o 
  -1   3   0      120.64      112.27      3.32 o 
   0   3   0       48.89       42.31      1.84 o 
   1   3   0      764.43      757.83     19.73 o 
   2   3   0       24.90       20.76      1.59 o 
   3   3   0       58.13       70.69      3.55 o 
   4   3   0      181.29      242.75      9.73 o 
   5   3   0      391.67      428.84     16.27 o 
   6   3   0      777.18      764.23      7.98 o 
   7   3   0       14.78       15.68      0.86 o 
   8   3   0      541.73      554.45      7.53 o 
   9   3   0       16.00       17.69      1.09 o 
  10   3   0     1077.03      991.59     25.06 o 
  -9   4   0        9.84       10.29      0.94 o 
  -8   4   0       84.90       81.77      2.59 o 
  -7   4   0       81.70       83.40      4.41 o 
  -6   4   0        1.46        2.52      0.75 o 
  -5   4   0        9.58       10.46      0.66 o 
  -4   4   0     5995.36     5673.63    192.82 o 
  -3   4   0      389.64      394.87     11.11 o 
  -2   4   0      378.96      428.15     10.81 o 
  -1   4   0     7453.62     7386.46    167.57 o 
   0   4   0        0.50        4.66      0.74 o 
   1   4   0      252.85      232.40      5.12 o 
   2   4   0     2093.11     2170.62     49.92 o 
   3   4   0     2343.70     2542.15     56.94 o 
   4   4   0        3.60        4.11      1.12 o 
   5   4   0      175.19      166.40      6.27 o 
   6   4   0       35.67       37.04      2.27 o 
   7   4   0     2067.75     2044.03     23.59 o 
   8   4   0      273.68      264.97      4.39 o 
   9   4   0        0.49        1.47      0.48 o 
  -8   5   0        2.50        3.29      0.50 o 
  -7   5   0      555.50      570.45      7.54 o 
  -6   5   0       11.31       11.87      0.78 o 
  -5   5   0      587.58      586.87     11.01 o 
  -4   5   0     5061.96     4470.03    206.85 o 
  -3   5   0       77.35       81.35      2.99 o 
  -2   5   0      724.51      722.15     34.69 o 
  -1   5   0       38.11       43.58      2.16 o 
   0   5   0      969.38      987.13     23.88 o 
   1   5   0        3.19        1.91      0.58 o 
   2   5   0     1233.98     1239.77     39.27 o 
   3   5   0     1048.15     1109.18     25.65 o 
   4   5   0      382.95      368.55     10.01 o 
   5   5   0      963.19      949.23     13.74 o 
   6   5   0      379.05      385.31      6.55 o 
   7   5   0      673.32      673.72      8.73 o 
   8   5   0      124.20      124.72      2.84 o 
   9   5   0      373.29      370.31      7.74 o 
  -8   6   0        8.54       11.22      0.93 o 
  -7   6   0       21.44       20.93      1.38 o 
  -6   6   0      512.03      515.23     11.10 o 
  -5   6   0     1010.62     1026.94     29.18 o 
  -4   6   0       50.85       53.62      2.68 o 
  -3   6   0     1715.36     1579.12     21.13 o 
  -2   6   0       96.70       95.19      4.68 o 
  -1   6   0     1519.43     1502.16     47.88 o 
   0   6   0     3913.43     3704.64     73.16 o 
   1   6   0     2641.31     2689.63    131.38 o 
   2   6   0      935.76     1026.38     33.48 o 
   3   6   0       47.52       48.69      1.43 o 
   4   6   0      604.61      562.67     10.54 o 
   5   6   0     1835.83     1842.72     22.30 o 
   6   6   0       13.56       16.10      0.82 o 
   7   6   0      446.84      441.86      5.79 o 
   8   6   0      788.27      803.35     13.95 o 
   9   6   0       33.71       32.84      1.32 o 
  -7   7   0       20.94       21.59      1.96 o 
  -6   7   0        7.04        7.59      0.99 o 
  -5   7   0       86.68       88.23      4.40 o 
  -4   7   0     1263.40     1230.20     18.85 o 
  -3   7   0      966.69      945.99     15.35 o 
  -2   7   0      282.06      291.03      5.58 o 
  -1   7   0       18.44       22.28      1.13 o 
   0   7   0       33.71       41.61      2.13 o 
   1   7   0      189.37      184.96      5.34 o 
   2   7   0      166.25      152.64      4.81 o 
   3   7   0      100.79       98.30      1.86 o 
   4   7   0      298.38      282.70      4.37 o 
   5   7   0       27.80       27.50      0.97 o 
   6   7   0        0.52        1.00      0.34 o 
   7   7   0        0.98        0.78      0.40 o 
   8   7   0      260.43      264.76      5.88 o 
  -6   8   0       72.25       70.90      1.89 o 
  -5   8   0        0.06        1.12      0.75 o 
  -4   8   0        1.60        1.39      0.58 o 
  -3   8   0      323.95      350.31      7.44 o 
  -2   8   0       59.85       47.60      1.49 o 
  -1   8   0      294.81      288.23      7.41 o 
   0   8   0     2459.56     2351.63     28.43 o 
   1   8   0       62.49       64.10      1.74 o 
   2   8   0       58.01       56.92      1.65 o 
   3   8   0      137.54      140.65      2.74 o 
   4   8   0      102.73      107.44      3.06 o 
   5   8   0      703.44      696.50     11.56 o 
   6   8   0      210.34      213.37      4.33 o 
   7   8   0      133.61      127.60      3.57 o 
  -6   9   0      244.83      223.68      7.11 o 
  -5   9   0        1.78        1.17      0.35 o 
  -4   9   0      115.33      125.26      3.56 o 
  -3   9   0        0.53        1.55      0.39 o 
  -2   9   0        0.41        0.63      0.32 o 
  -1   9   0      168.66      171.31      3.53 o 
   0   9   0        8.94        8.04      0.82 o 
   1   9   0      125.21      116.88      3.06 o 
   2   9   0       71.23       68.43      1.92 o 
   3   9   0     3242.01     3208.65     47.47 o 
   4   9   0      548.57      564.55      9.59 o 
   5   9   0       59.37       59.68      2.11 o 
   6   9   0      266.76      265.70      4.88 o 
  -4  10   0      109.59      117.46      3.11 o 
  -3  10   0       15.15       12.25      1.22 o 
  -2  10   0       88.51       94.51      2.37 o 
  -1  10   0       95.27       89.70      3.47 o 
   0  10   0        0.10        0.63      0.35 o 
   1  10   0      840.81      867.27     13.34 o 
   2  10   0        2.13        2.86      0.50 o 
   3  10   0       27.32       29.60      1.25 o 
   4  10   0      302.51      309.50      7.20 o 
   5  10   0       81.50       80.14      2.44 o 
   6  10   0      205.26      211.15      6.36 o 
  -2  11   0      268.28      245.63      4.23 o 
  -1  11   0      112.62      108.54      3.29 o 
   0  11   0     1139.78     1094.49     20.27 o 
   1  11   0      335.52      333.85      8.98 o 
   2  11   0      152.19      146.23      3.50 o 
   3  11   0       47.76       48.21      1.59 o 
   4  11   0       60.22       66.77      2.81 o 
  -2 -11   1      537.51      515.75      9.91 o 
  -1 -11   1      136.95      132.83      3.24 o 
   0 -11   1      203.11      196.19      4.43 o 
   1 -11   1       48.97       43.39      2.06 o 
  -5 -10   1        0.42        1.53      1.87 o 
  -4 -10   1      375.80      383.86      7.92 o 
  -3 -10   1      259.70      266.33      4.98 o 
  -2 -10   1       27.33       28.09      1.18 o 
  -1 -10   1      104.38      103.88      3.11 o 
   0 -10   1      180.83      185.84      8.70 o 
   1 -10   1        1.81        2.22      0.46 o 
   2 -10   1      223.11      231.61      4.31 o 
   3 -10   1        3.18        7.01      0.61 o 
   4 -10   1      167.61      171.31      5.80 o 
  -6  -9   1       18.27       16.91      0.99 o 
  -5  -9   1      166.28      179.68      4.55 o 
  -4  -9   1       15.56       19.26      1.68 o 
  -3  -9   1     1219.32     1255.80     18.84 o 
  -2  -9   1      484.54      487.83      8.23 o 
  -1  -9   1      361.20      360.56      7.67 o 
   0  -9   1     2314.87     2346.59     53.39 o 
   1  -9   1       54.31       47.78      1.65 o 
   2  -9   1       84.42       95.34      2.48 o 
   3  -9   1       45.98       38.43      1.40 o 
   4  -9   1       63.33       70.95      2.37 o 
   5  -9   1       50.43       54.51      1.96 o 
  -7  -8   1       21.52       25.98      1.25 o 
  -6  -8   1       54.64       54.20      1.49 o 
  -5  -8   1        0.28        1.75      0.54 o 
  -4  -8   1      356.27      354.06      6.61 o 
  -3  -8   1      761.66      765.01     14.12 o 
  -2  -8   1      233.78      234.89      4.53 o 
  -1  -8   1       93.19       89.88      2.53 o 
   0  -8   1       96.61       95.46      2.09 o 
   1  -8   1      356.28      381.58      6.11 o 
   2  -8   1      335.53      314.65      4.61 o 
   3  -8   1       63.62       62.20      1.94 o 
   4  -8   1      133.12      126.51      5.89 o 
   5  -8   1        6.73       10.10      0.86 o 
   6  -8   1       52.10       49.47      1.44 o 
  -8  -7   1        0.79        1.95      0.45 o 
  -7  -7   1       46.69       47.03      1.53 o 
  -6  -7   1     1033.51     1048.47     14.27 o 
  -5  -7   1      647.67      645.75      9.40 o 
  -4  -7   1      262.75      247.13      4.71 o 
  -3  -7   1       37.96       36.12      1.20 o 
  -2  -7   1       37.68       38.58      1.93 o 
  -1  -7   1        1.51        1.15      0.36 o 
   0  -7   1        0.34        1.36      0.37 o 
   1  -7   1      531.55      511.96     11.64 o 
   2  -7   1       94.59      103.66      2.33 o 
   3  -7   1      303.54      283.50      5.35 o 
   4  -7   1      113.03      116.14      5.24 o 
   5  -7   1      460.78      490.75     15.34 o 
   6  -7   1       73.46       74.31      5.80 o 
   7  -7   1      327.41      324.28      7.11 o 
  -8  -6   1      125.10      128.43      3.57 o 
  -7  -6   1     1154.74     1176.83     18.59 o 
  -6  -6   1      226.69      224.62      4.89 o 
  -5  -6   1      827.42      815.52      9.53 o 
  -4  -6   1       44.43       42.45      1.28 o 
  -3  -6   1      132.73      126.42      2.19 o 
  -2  -6   1     1122.04     1149.25     37.40 o 
  -1  -6   1      151.06      152.46      5.38 o 
   1  -6   1       55.69       65.83      4.11 o 
   2  -6   1        5.77        6.85      1.53 o 
   3  -6   1        4.99        3.76      0.68 o 
   4  -6   1      727.33      708.84     11.42 o 
   5  -6   1      128.00      111.46      5.24 o 
   6  -6   1       21.00       20.42      1.59 o 
   7  -6   1      340.77      340.07      7.52 o 
   8  -6   1       57.60       57.60      2.81 o 
  -9  -5   1      305.09      273.32      5.88 o 
  -8  -5   1       30.28       29.64      1.48 o 
  -7  -5   1      380.59      380.43      7.23 o 
  -6  -5   1       11.44        9.12      0.63 o 
  -5  -5   1      149.96      141.83      2.39 o 
  -4  -5   1     2812.52     2578.10     30.64 o 
  -3  -5   1     1557.95     1658.59     37.99 o 
  -2  -5   1        2.53        2.99      0.94 o 
  -1  -5   1     2352.63     2436.04     64.43 o 
   0  -5   1      434.79      448.91     11.96 o 
   1  -5   1     1915.63     1769.79     62.84 o 
   2  -5   1      729.45      686.03     24.13 o 
   3  -5   1        0.39       10.66      0.75 o 
   4  -5   1       26.41       24.57      1.13 o 
   5  -5   1      379.75      374.80      7.82 o 
   6  -5   1      588.95      589.42      8.26 o 
   7  -5   1     1093.22     1131.27     16.57 o 
   8  -5   1        1.97        2.21      0.67 o 
  -9  -4   1      317.69      296.87      6.83 o 
  -8  -4   1       29.06       30.29      1.72 o 
  -7  -4   1     2380.85     2422.24     32.15 o 
  -6  -4   1        0.31        1.20      0.38 o 
  -5  -4   1      292.97      287.95      7.08 o 
  -4  -4   1     2535.62     2484.02     82.66 o 
  -3  -4   1      145.27      132.20      3.91 o 
  -2  -4   1      156.70      173.85      5.16 o 
  -1  -4   1       25.88       24.24      1.44 o 
   0  -4   1      482.85      466.25      9.60 o 
   1  -4   1      233.20      268.44      7.35 o 
   2  -4   1       41.89       33.16      1.66 o 
   3  -4   1     1809.94     1782.32     62.84 o 
   4  -4   1     3226.15     3157.30    114.46 o 
   5  -4   1      110.97      109.19      2.41 o 
   6  -4   1        6.41        6.19      0.53 o 
   7  -4   1      896.96      943.76     10.65 o 
   8  -4   1       18.82       18.94      1.02 o 
   9  -4   1       38.58       41.84      1.68 o 
  -9  -3   1       77.63       77.38      1.92 o 
  -8  -3   1     1189.69     1206.32     17.80 o 
  -7  -3   1      395.80      396.10     10.62 o 
  -6  -3   1      935.43      896.18     10.40 o 
  -5  -3   1     1082.64     1102.92     24.17 o 
  -4  -3   1      191.81      183.84      8.04 o 
  -3  -3   1     1169.39     1149.20     46.38 o 
  -2  -3   1      600.39      618.56     14.96 o 
  -1  -3   1      222.30      200.41     10.85 o 
   0  -3   1     2809.85     2834.44     56.59 o 
   1  -3   1     3461.78     3658.07     89.77 o 
   2  -3   1        2.46        1.52      0.40 o 
   3  -3   1     1373.58     1318.14     42.27 o 
   4  -3   1      270.69      300.48      8.78 o 
   5  -3   1     1083.77     1076.83     13.56 o 
   6  -3   1      124.72      124.24      2.18 o 
   7  -3   1      250.06      251.44      3.23 o 
   8  -3   1     1525.86     1549.08     15.04 o 
   9  -3   1       47.12       52.87      1.75 o 
  -9  -2   1        9.84        9.75      0.74 o 
  -8  -2   1        4.63       23.45      3.09 o 
  -7  -2   1      225.12      220.12      3.21 o 
  -6  -2   1      830.61      825.05      7.58 o 
  -5  -2   1       66.36       67.43      2.97 o 
  -4  -2   1     1392.74     1377.63     80.33 o 
  -3  -2   1     8055.27     7926.17    259.40 o 
  -2  -2   1     1844.29     1978.45     37.22 o 
  -1  -2   1      153.19      164.27      4.96 o 
   0  -2   1      583.59      667.85     23.75 o 
   1  -2   1        2.61       34.79      2.06 o 
   2  -2   1     7421.27     7204.63    229.76 o 
   3  -2   1     1357.06     1490.02     51.43 o 
   4  -2   1      206.53      189.69      5.78 o 
   5  -2   1     1421.85     1497.48     55.92 o 
   6  -2   1        2.03        2.72      0.30 o 
   7  -2   1      133.91      143.27      2.03 o 
   8  -2   1        0.06        0.11      0.24 o 
   9  -2   1       35.23       38.77      1.38 o 
  -9  -1   1      320.79      333.68     15.34 o 
  -8  -1   1      433.01      426.04      6.87 o 
  -7  -1   1       25.97       25.35      0.72 o 
  -6  -1   1        2.24        1.87      0.24 o 
  -5  -1   1      591.97      632.98     30.02 o 
  -4  -1   1      108.20      114.88      4.11 o 
  -3  -1   1     2482.65     2561.08     83.79 o 
  -2  -1   1     2142.43     2032.54     33.34 o 
  -1  -1   1      807.74      767.63     15.18 o 
   0  -1   1     4321.80     3986.28    137.84 o 
   1  -1   1      100.05      103.05      4.30 o 
   2  -1   1     2177.81     2244.64     76.87 o 
   3  -1   1     3150.80     3172.35     74.86 o 
   4  -1   1      232.96      250.86      7.08 o 
   5  -1   1      781.40      812.12     22.07 o 
   6  -1   1      235.46      232.92      2.77 o 
   7  -1   1      175.16      184.15      2.41 o 
   8  -1   1        1.49        2.40      0.40 o 
   9  -1   1       75.84       82.88      1.90 o 
  10  -1   1        0.05        0.56      0.37 o 
 -10   0   1        2.12        4.11      0.56 o 
  -9   0   1       10.18        9.58      0.76 o 
  -8   0   1     1783.17     1824.52     19.07 o 
  -7   0   1       29.97       31.10      0.78 o 
  -6   0   1        0.28        0.99      0.21 o 
  -5   0   1     1355.75     1479.43     37.13 o 
  -4   0   1     1886.87     1975.17     48.28 o 
  -3   0   1      965.06      996.49     35.72 o 
  -2   0   1     1151.44     1067.10     29.18 o 
  -1   0   1       24.37       22.19      1.87 o 
   0   0   1       24.45       20.41      0.79 o 
   1   0   1      896.71      798.93     29.74 o 
   4   0   1       41.93       37.64      1.75 o 
   5   0   1      947.23      973.63     24.68 o 
   6   0   1      115.95      115.48      1.90 o 
   7   0   1        6.90        5.43      0.38 o 
   8   0   1     1031.69     1071.06     10.82 o 
   9   0   1       17.70       19.36      0.84 o 
  10   0   1       22.30       21.32      1.31 o 
  -9   1   1       66.60       64.65      2.34 o 
  -8   1   1        1.27        1.57      0.33 o 
  -7   1   1      132.33      135.61      1.83 o 
  -6   1   1       33.64       29.39      0.64 o 
  -5   1   1       12.89       14.16      1.40 o 
  -4   1   1       13.26        8.43      1.40 o 
  -3   1   1       59.50       53.42      1.98 o 
  -2   1   1        0.82       -0.65      0.65 o 
  -1   1   1      144.95      140.95      3.35 o 
   0   1   1      368.25      350.49      9.52 o 
   1   1   1      203.22      203.15     10.61 o 
   2   1   1     1583.26     1618.49     55.73 o 
   3   1   1      587.74      582.01     19.64 o 
   4   1   1     3984.14     3802.34    123.81 o 
   5   1   1        0.91        2.35      1.22 o 
   6   1   1     1339.52     1323.13     12.99 o 
   7   1   1      961.84      985.95      8.66 o 
   8   1   1      185.33      196.90      2.44 o 
   9   1   1      155.76      160.54      2.46 o 
  10   1   1       10.95        8.60      0.94 o 
  -9   2   1        0.42        1.03      0.40 o 
  -8   2   1      110.76      111.56      2.16 o 
  -7   2   1     1716.04     1752.07     18.50 o 
  -6   2   1        9.98       11.29      0.57 o 
  -5   2   1        7.95       10.47      2.15 o 
  -4   2   1     2132.12     2206.98     52.60 o 
  -3   2   1     1470.23     1439.87     34.49 o 
  -2   2   1     1712.36     1835.89     30.33 o 
  -1   2   1     2309.45     2255.65     52.06 o 
   0   2   1      104.55      103.15      2.98 o 
   1   2   1     1021.22      974.59     23.94 o 
   2   2   1      869.24      860.56     20.34 o 
   3   2   1      382.51      426.67     10.64 o 
   4   2   1    12144.52    10941.34    327.01 o 
   5   2   1      298.82      319.83      9.08 o 
   6   2   1       14.36        9.86      0.50 o 
   7   2   1        0.19        0.89      0.32 o 
   8   2   1      135.32      141.75      1.94 o 
   9   2   1       75.09       72.86      2.33 o 
  10   2   1      126.18      131.02      2.96 o 
  -9   3   1       85.03       86.46      2.29 o 
  -8   3   1      814.67      823.88      9.15 o 
  -7   3   1       24.37       25.16      0.81 o 
  -6   3   1      397.24      395.69      4.56 o 
  -5   3   1        1.49        1.56      0.39 o 
  -4   3   1     1417.91     1398.92     49.00 o 
  -3   3   1      204.03      184.78      8.04 o 
  -2   3   1       32.16       46.41      1.80 o 
  -1   3   1       15.23       12.70      0.90 o 
   0   3   1      238.23      231.91      9.35 o 
   1   3   1      523.55      495.94     16.55 o 
   2   3   1      168.46      173.08      4.53 o 
   3   3   1      377.59      370.86     13.28 o 
   4   3   1       15.70       16.63      1.12 o 
   5   3   1      916.76      950.30     24.19 o 
   6   3   1      242.18      233.95      2.95 o 
   7   3   1      744.82      739.38      6.66 o 
   8   3   1       70.31       73.32      1.56 o 
   9   3   1       38.13       43.52      1.28 o 
  10   3   1      182.32      166.83      3.65 o 
  -8   4   1       44.33       48.28      1.31 o 
  -7   4   1     1749.41     1778.14     21.13 o 
  -6   4   1        4.56        4.83      1.01 o 
  -5   4   1        7.58        5.47      0.51 o 
  -4   4   1     1028.05     1010.67     36.66 o 
  -3   4   1      660.91      692.54     25.81 o 
  -2   4   1     1405.59     1535.08     35.68 o 
  -1   4   1     2491.00     2370.97     54.53 o 
   0   4   1      486.33      421.10     10.70 o 
   1   4   1      445.71      414.90     10.57 o 
   2   4   1      419.03      646.87     15.63 o 
   3   4   1     1457.76     1679.38     37.72 o 
   4   4   1     6784.17     6684.53    219.38 o 
   5   4   1       20.85       17.75      1.25 o 
   6   4   1      629.58      606.85      6.64 o 
   7   4   1      252.96      251.83      3.33 o 
   8   4   1      320.82      327.82      4.87 o 
   9   4   1       28.65       28.72      0.94 o 
  10   4   1      101.04       99.12      3.55 o 
  -8   5   1        2.70        4.72      0.72 o 
  -7   5   1      122.54      124.38      3.16 o 
  -6   5   1      611.02      618.65      9.75 o 
  -5   5   1      694.33      680.12     16.05 o 
  -4   5   1      446.59      435.62     20.20 o 
  -3   5   1      194.40      181.22      5.98 o 
  -2   5   1      337.80      325.31     10.85 o 
  -1   5   1     1401.38     1246.00     36.38 o 
   0   5   1     2905.90     2867.44     61.49 o 
   1   5   1      379.21      395.33     10.30 o 
   2   5   1      435.86      452.01     11.56 o 
   3   5   1        3.28        6.36      0.94 o 
   4   5   1       35.81       40.58      2.99 o 
   5   5   1      703.91      697.51      8.29 o 
   6   5   1       29.52       30.33      0.99 o 
   7   5   1       19.85       22.71      0.91 o 
   8   5   1      534.57      543.05      6.81 o 
   9   5   1      133.94      142.24      3.70 o 
  -8   6   1       41.83       38.64      1.68 o 
  -7   6   1      638.03      633.16     10.40 o 
  -6   6   1       96.93      102.81      3.07 o 
  -5   6   1      199.82      211.44      6.38 o 
  -4   6   1        0.29        3.77      2.56 o 
  -3   6   1        0.93        6.74      0.89 o 
  -2   6   1     2312.81     2367.51     73.50 o 
  -1   6   1      110.37       98.69      3.77 o 
   0   6   1     5078.23     4916.37    139.24 o 
   1   6   1        0.64        0.58      0.48 o 
   2   6   1      222.62      229.29      8.98 o 
   3   6   1     1280.71     1402.48     43.95 o 
   4   6   1      791.87      728.16     11.75 o 
   5   6   1        0.80        1.03      0.31 o 
   6   6   1       87.92       92.80      1.88 o 
   7   6   1        0.02        0.33      0.27 o 
   8   6   1       93.73       95.84      1.83 o 
   9   6   1      335.89      316.49      6.83 o 
  -7   7   1      202.57      203.37      4.96 o 
  -6   7   1      328.54      328.76      7.60 o 
  -5   7   1        9.38       13.51      1.68 o 
  -4   7   1      569.88      564.32      9.44 o 
  -3   7   1     1035.56     1023.08     15.88 o 
  -2   7   1        0.34        2.24      1.50 o 
  -1   7   1       93.50       96.01      4.91 o 
   0   7   1     1969.42     2044.77     45.95 o 
   1   7   1        3.12        2.43      1.12 o 
   2   7   1       76.25       76.61      2.14 o 
   3   7   1      260.23      258.03      3.74 o 
   4   7   1      225.26      236.28      3.66 o 
   5   7   1       90.16       94.65      1.92 o 
   6   7   1      505.14      504.86      7.11 o 
   7   7   1      126.69      134.68      2.88 o 
   8   7   1      258.46      252.15      5.35 o 
  -7   8   1       64.77       64.52      2.81 o 
  -6   8   1       39.79       42.84      1.85 o 
  -5   8   1      302.67      316.63      8.98 o 
  -4   8   1      251.04      258.99      5.02 o 
  -3   8   1      162.37      158.37      3.58 o 
  -2   8   1       24.15       23.51      1.22 o 
  -1   8   1        0.02        0.51      0.35 o 
   0   8   1       78.46       80.61      2.21 o 
   1   8   1      557.29      522.10      7.75 o 
   2   8   1      149.19      141.27      4.39 o 
   3   8   1      996.28      994.88     14.15 o 
   4   8   1       28.11       28.42      1.63 o 
   5   8   1      326.50      329.79      5.34 o 
   6   8   1      122.51      126.91      2.62 o 
   7   8   1      228.75      226.95      5.61 o 
  -6   9   1      158.70      153.86      4.49 o 
  -5   9   1      753.05      780.85     15.12 o 
  -4   9   1      238.15      255.36      6.14 o 
  -3   9   1      248.16      266.09      5.17 o 
  -2   9   1      425.69      441.54      9.17 o 
  -1   9   1      882.41      852.11     18.24 o 
   0   9   1     1103.09     1073.96     13.74 o 
   1   9   1     1018.69     1010.93     16.61 o 
   2   9   1      444.56      462.32      8.58 o 
   3   9   1      570.68      568.21     10.02 o 
   4   9   1       51.63       52.05      2.10 o 
   5   9   1      644.66      636.19     10.55 o 
   6   9   1      160.32      161.95      4.26 o 
   7   9   1       31.90       26.84      1.25 o 
  -5  10   1       38.46       41.52      2.24 o 
  -4  10   1        5.44        6.19      0.84 o 
  -3  10   1        5.12        3.55      0.62 o 
  -2  10   1     1499.04     1537.77     19.82 o 
  -1  10   1      436.26      461.41      6.82 o 
   0  10   1      161.69      160.41      4.23 o 
   1  10   1        1.14        1.32      0.57 o 
   2  10   1       55.62       50.96      2.71 o 
   3  10   1       31.06       36.75      1.78 o 
   4  10   1       22.38       23.56      1.38 o 
   5  10   1      505.10      501.39     10.22 o 
   6  10   1       14.33       13.64      1.50 o 
  -3  11   1       44.53       49.68      1.65 o 
  -2  11   1        2.30        3.24      0.63 o 
  -1  11   1        1.98        1.68      0.43 o 
   0  11   1      195.29      202.53      4.89 o 
   1  11   1      122.75      127.92      4.86 o 
   2  11   1      111.57      103.49      2.84 o 
   3  11   1        4.12        4.43      0.58 o 
   4  11   1      423.46      420.34     14.00 o 
   5  11   1      217.53      203.11      6.17 o 
   0  12   1      155.95      149.43      3.43 o 
   1  12   1      111.38      102.96      2.64 o 
   2  12   1       35.77       33.29      1.68 o 
  -4 -10   2       75.34       80.42      3.37 o 
  -3 -10   2      534.53      543.87     10.56 o 
  -2 -10   2       47.02       44.81      1.31 o 
  -1 -10   2      158.33      159.48      4.96 o 
   0 -10   2      130.36      133.08      4.02 o 
   1 -10   2       55.22       55.24      1.91 o 
   2 -10   2       27.67       28.91      1.31 o 
   3 -10   2       36.10       33.29      1.87 o 
  -5  -9   2      372.63      396.65     10.94 o 
  -4  -9   2       29.88       37.09      1.70 o 
  -3  -9   2        7.58        6.79      1.31 o 
  -2  -9   2       50.01       54.53      1.75 o 
  -1  -9   2      677.99      701.68     11.32 o 
   0  -9   2      991.21     1029.44     18.91 o 
   1  -9   2      877.05      860.47     19.36 o 
   2  -9   2      118.31      115.95      4.23 o 
   3  -9   2      591.95      622.56      9.88 o 
   4  -9   2       24.33       27.31      1.32 o 
   5  -9   2      366.80      332.52      6.80 o 
  -7  -8   2      100.68       95.38      3.74 o 
  -6  -8   2       71.65       80.21      2.64 o 
  -5  -8   2      347.54      351.18     10.72 o 
  -4  -8   2      279.16      286.23      6.73 o 
  -3  -8   2       13.18       12.93      1.25 o 
  -2  -8   2      146.36      142.62      2.94 o 
  -1  -8   2        5.12        4.50      0.66 o 
   0  -8   2      319.30      314.72      6.78 o 
   1  -8   2       35.56       32.08      1.23 o 
   2  -8   2      140.34      158.19      3.49 o 
   3  -8   2      281.03      246.23      4.78 o 
   4  -8   2      543.05      507.96     11.68 o 
   5  -8   2        5.80        7.63      0.85 o 
   6  -8   2        0.85        3.71      0.53 o 
  -7  -7   2       28.34       39.48      1.72 o 
  -6  -7   2        9.07        8.62      0.70 o 
  -5  -7   2       20.30       19.33      1.95 o 
  -4  -7   2       28.22       26.35      1.35 o 
  -3  -7   2      497.99      505.25      8.46 o 
  -2  -7   2     1698.81     1663.09     23.92 o 
  -1  -7   2     1070.33     1058.90     20.81 o 
   0  -7   2      215.98      215.94      3.41 o 
   1  -7   2      361.50      362.89      5.87 o 
   2  -7   2      253.57      272.74      4.62 o 
   3  -7   2      691.38      685.34     11.03 o 
   4  -7   2      727.93      778.40     21.73 o 
   5  -7   2        9.43        8.70      0.79 o 
   6  -7   2        5.30        6.29      0.63 o 
   7  -7   2      162.11      160.65      5.61 o 
  -8  -6   2      122.21      109.92      5.52 o 
  -7  -6   2        0.26        1.25      1.59 o 
  -6  -6   2      359.23      387.38      6.12 o 
  -5  -6   2     1103.17     1067.03     14.80 o 
  -4  -6   2     1824.52     1792.18     21.81 o 
  -3  -6   2      839.10      810.48     10.78 o 
  -2  -6   2       16.84       18.56      0.97 o 
  -1  -6   2       10.35        8.53      1.04 o 
   0  -6   2       68.73       65.58      1.56 o 
   1  -6   2     2361.90     2295.73     30.83 o 
   2  -6   2     1278.98     1243.15     17.38 o 
   3  -6   2      189.50      181.16      3.81 o 
   4  -6   2       95.17       93.59      4.58 o 
   5  -6   2        0.11        1.21      0.67 o 
   6  -6   2       43.87       42.73      1.61 o 
   7  -6   2      532.41      530.67     10.69 o 
   8  -6   2       91.22       85.84      3.37 o 
  -8  -5   2       13.17       11.61      1.02 o 
  -7  -5   2     1136.58     1105.31     21.42 o 
  -6  -5   2       53.55       57.25      2.08 o 
  -5  -5   2      170.62      154.05      2.89 o 
  -4  -5   2      819.69      797.01     10.38 o 
  -3  -5   2     1872.19     1776.05     37.32 o 
  -2  -5   2     2758.37     2793.67     63.25 o 
  -1  -5   2       41.19       48.30      2.56 o 
   0  -5   2      320.07      316.80      9.13 o 
   1  -5   2      258.59      265.20     10.29 o 
   2  -5   2     1092.30     1141.77     36.66 o 
   3  -5   2      777.51      690.36      8.61 o 
   4  -5   2      282.68      282.83      4.99 o 
   5  -5   2        8.59        8.29      1.03 o 
   6  -5   2      346.66      356.12      6.31 o 
   7  -5   2      321.00      316.55      5.62 o 
   8  -5   2       39.12       39.73      4.86 o 
  -9  -4   2       28.48       28.43      2.99 o 
  -8  -4   2       47.99       54.06      2.25 o 
  -7  -4   2      454.15      482.54     10.64 o 
  -6  -4   2      154.57      165.46      4.93 o 
  -5  -4   2     1220.03     1156.06     17.95 o 
  -4  -4   2     4008.21     3728.30     53.08 o 
  -3  -4   2      417.78      437.86     10.97 o 
  -2  -4   2       16.46       16.49      1.19 o 
  -1  -4   2      675.22      676.33     24.41 o 
   0  -4   2       67.79       68.76      2.28 o 
   1  -4   2      141.92      139.68      4.58 o 
   2  -4   2       24.66       39.02      2.90 o 
   3  -4   2      622.20      596.21     14.42 o 
   4  -4   2       15.78       14.40      1.68 o 
   5  -4   2       14.22       13.58      0.83 o 
   6  -4   2      349.63      340.36      5.01 o 
   7  -4   2      114.27      117.91      2.29 o 
   8  -4   2        3.73        3.46      0.50 o 
   9  -4   2       53.33       45.18      1.44 o 
  -9  -3   2       53.12       47.17      1.85 o 
  -8  -3   2        8.40        8.95      1.89 o 
  -7  -3   2       89.74       99.88      2.64 o 
  -6  -3   2      581.31      574.42      7.13 o 
  -5  -3   2      200.04      199.47      3.11 o 
  -4  -3   2     1265.02     1343.75     46.01 o 
  -3  -3   2      382.17      375.75      9.32 o 
  -2  -3   2      258.95      310.22      6.83 o 
  -1  -3   2      700.76      761.28     18.53 o 
   0  -3   2    23066.07    18076.22    388.93 o 
   1  -3   2     3762.64     4060.28     92.75 o 
   2  -3   2      487.60      604.83     22.63 o 
   3  -3   2     1943.29     1934.60     54.42 o 
   4  -3   2     1845.77     1817.01     46.12 o 
   5  -3   2        2.90        4.62      0.41 o 
   6  -3   2       20.54       22.06      1.10 o 
   7  -3   2      275.87      285.14      4.35 o 
   8  -3   2      366.56      384.77      8.53 o 
   9  -3   2      351.64      325.77      6.47 o 
  -9  -2   2      103.08       96.51      2.22 o 
  -8  -2   2        1.72        3.12      0.73 o 
  -7  -2   2      185.00      193.10      3.74 o 
  -6  -2   2       11.39        9.21      0.64 o 
  -5  -2   2        2.46        2.58      0.96 o 
  -4  -2   2       58.92       71.44      4.11 o 
  -3  -2   2    15523.91    14719.92    478.96 o 
  -2  -2   2      397.75      422.79      8.65 o 
  -1  -2   2      161.78      156.59      4.53 o 
   0  -2   2     4549.78     4141.28    194.22 o 
   1  -2   2      256.41      282.89      7.30 o 
   2  -2   2     1149.48     1170.07     27.21 o 
   3  -2   2     4122.03     4140.05    102.39 o 
   4  -2   2        1.15        0.98      1.31 o 
   5  -2   2      635.43      700.58     27.68 o 
   6  -2   2       98.39       91.87      1.45 o 
   7  -2   2       82.47       85.08      1.56 o 
   8  -2   2      800.70      806.53      9.80 o 
   9  -2   2       94.89       95.23      2.58 o 
  -9  -1   2       63.73       59.14      1.91 o 
  -8  -1   2      594.58      582.12      8.20 o 
  -7  -1   2      180.49      186.95      4.07 o 
  -6  -1   2       12.01       13.96      0.58 o 
  -5  -1   2      657.02      670.30     16.45 o 
  -4  -1   2      248.94      249.99     18.80 o 
  -3  -1   2     1611.54     1810.18     59.85 o 
  -2  -1   2     7073.21     6800.84    127.06 o 
  -1  -1   2     1736.74     1783.10     42.49 o 
   0  -1   2      379.38      452.03     16.64 o 
   1  -1   2      166.53      179.40      6.92 o 
   2  -1   2     1961.07     2144.03     66.58 o 
   3  -1   2     9558.96     9253.46    314.94 o 
   4  -1   2      915.00      915.27     23.50 o 
   5  -1   2       30.08       31.79      2.81 o 
   6  -1   2        1.42        0.83      0.22 o 
   7  -1   2      430.39      444.18      4.74 o 
   8  -1   2        9.50        9.79      0.64 o 
   9  -1   2      506.79      525.70      7.78 o 
  10  -1   2      249.16      236.21      5.98 o 
  -9   0   2       16.06       15.26      0.76 o 
  -8   0   2      169.19      169.68      3.45 o 
  -7   0   2        0.28        0.38      0.22 o 
  -6   0   2      146.41      143.24      1.93 o 
  -5   0   2     1731.86     1679.74     42.03 o 
  -4   0   2      332.18      343.18     13.09 o 
  -3   0   2     1414.74     1617.18     53.49 o 
  -2   0   2     2890.91     2914.26     47.86 o 
  -1   0   2     1732.41     1567.50     25.82 o 
   0   0   2      290.23      299.23     11.41 o 
   1   0   2      246.76      274.73     10.47 o 
   2   0   2     5370.95     4782.33    163.64 o 
   3   0   2     5339.51     5011.74    117.83 o 
   4   0   2     1775.14     1917.35     69.95 o 
   6   0   2      906.24      866.61      8.00 o 
   7   0   2      444.76      444.04      4.76 o 
   8   0   2      200.11      208.57      2.63 o 
   9   0   2      396.00      402.34      6.24 o 
  -9   1   2      345.36      332.26      6.76 o 
  -8   1   2      836.04      845.22     18.49 o 
  -7   1   2        3.30        4.22      0.90 o 
  -6   1   2      480.79      467.96      4.74 o 
  -5   1   2        2.97        4.75      0.99 o 
  -4   1   2     5964.94     5919.96    139.29 o 
  -3   1   2      131.69      128.30      5.42 o 
  -2   1   2     1177.87     1253.03     20.99 o 
  -1   1   2     1989.71     1892.65     31.98 o 
   0   1   2      142.15      134.17      5.05 o 
   1   1   2     2506.37     2334.41     80.42 o 
   2   1   2      458.43      490.92     12.55 o 
   3   1   2     2108.56     2120.73    135.59 o 
   4   1   2     2964.72     2923.19     70.59 o 
   5   1   2      273.29      295.21     13.00 o 
   6   1   2       47.36       61.96      2.09 o 
   7   1   2     3806.26     3753.79     30.62 o 
   8   1   2       35.68       35.44      0.91 o 
   9   1   2      188.96      188.68      2.66 o 
  10   1   2       88.71       86.03      2.99 o 
  -9   2   2       93.06      101.17      3.37 o 
  -8   2   2        0.25        0.85      0.42 o 
  -7   2   2     1964.50     2002.29     22.80 o 
  -6   2   2        0.01        0.61      0.21 o 
  -5   2   2       25.08       24.40      1.39 o 
  -4   2   2     7215.68     6856.20    161.21 o 
  -3   2   2      278.38      288.91      7.92 o 
  -2   2   2     1536.12     1510.57     28.30 o 
  -1   2   2       87.42       95.74      2.42 o 
   0   2   2     8547.62     8095.32    225.45 o 
   1   2   2        0.37        1.49      0.62 o 
   2   2   2     4344.43     4097.26     81.86 o 
   3   2   2     1658.06     1565.19     51.24 o 
   4   2   2     2553.43     2523.07     61.12 o 
   5   2   2       29.80       31.57      1.91 o 
   6   2   2       88.88       78.20      1.63 o 
   7   2   2     2583.15     2564.84     21.98 o 
   8   2   2       36.88       32.27      0.86 o 
   9   2   2      247.91      247.27      3.24 o 
  10   2   2        0.51        1.68      0.56 o 
  -9   3   2      226.04      236.08      4.89 o 
  -8   3   2       10.97       12.98      1.03 o 
  -7   3   2     2402.90     2374.64     24.72 o 
  -6   3   2      250.31      236.80      3.34 o 
  -5   3   2      283.98      284.53      5.13 o 
  -4   3   2      174.52      190.74      8.23 o 
  -3   3   2      139.42      169.03      5.21 o 
  -2   3   2     1482.49     1653.47     38.18 o 
  -1   3   2     4843.91     4619.81    106.30 o 
   0   3   2      719.29      713.92     36.94 o 
   1   3   2     1001.08     1020.71     40.86 o 
   2   3   2      437.58      400.86      9.72 o 
   3   3   2       18.10       17.21      1.31 o 
   4   3   2      341.45      345.14      9.21 o 
   5   3   2       72.33       71.82      4.30 o 
   6   3   2      200.75      206.71      2.68 o 
   7   3   2      356.41      349.28      3.52 o 
   8   3   2        4.03        6.52      0.48 o 
   9   3   2        0.53        0.67      0.42 o 
  10   3   2      627.38      625.96     16.46 o 
  -9   4   2       65.72       61.16      2.62 o 
  -8   4   2       30.54       31.44      1.59 o 
  -7   4   2      170.30      175.40      3.36 o 
  -6   4   2       18.59       19.78      1.60 o 
  -5   4   2      409.19      386.47      7.71 o 
  -3   4   2       77.16       56.11      3.74 o 
  -2   4   2       83.38       78.50      2.69 o 
  -1   4   2      108.92      125.50      3.91 o 
   0   4   2     1162.80     1093.98     20.77 o 
   1   4   2      492.15      536.88     13.26 o 
   2   4   2      569.46      498.68     12.28 o 
   3   4   2      682.41      735.84     20.29 o 
   4   4   2       12.44        3.37      0.94 o 
   6   4   2      432.79      453.01      5.18 o 
   7   4   2      229.41      226.32      3.07 o 
   8   4   2       12.85       13.56      0.74 o 
   9   4   2       14.68       18.37      0.84 o 
  10   4   2       11.62        7.85      0.94 o 
  -8   5   2       11.79       13.70      1.40 o 
  -7   5   2       14.94       17.58      1.02 o 
  -6   5   2       14.88       14.82      1.03 o 
  -5   5   2      960.46      939.27     17.93 o 
  -4   5   2       16.98       14.59      1.25 o 
  -3   5   2      454.34      420.61     13.28 o 
  -2   5   2      183.90      184.79      5.89 o 
  -1   5   2      260.59      297.11      8.17 o 
   0   5   2     1484.07     1549.97     29.22 o 
   1   5   2      240.27      258.31      7.22 o 
   2   5   2      687.85      659.31     16.22 o 
   3   5   2       60.35       46.01      2.24 o 
   4   5   2        5.23       11.60      1.50 o 
   5   5   2       11.88       11.00      0.94 o 
   6   5   2     1014.85     1011.52     11.79 o 
   7   5   2       56.45       56.09      2.23 o 
   8   5   2      279.97      280.22      3.95 o 
   9   5   2      122.47      123.62      2.57 o 
  -8   6   2      582.59      574.72     15.52 o 
  -7   6   2      476.08      485.11      8.24 o 
  -6   6   2        0.36        1.07      0.41 o 
  -5   6   2       25.21       22.63      2.24 o 
  -4   6   2     2066.73     1945.02     38.06 o 
  -3   6   2       23.02       24.83      1.97 o 
  -2   6   2      182.33      183.09      7.29 o 
  -1   6   2      294.11      343.82     16.46 o 
   0   6   2     1051.07     1044.54     20.37 o 
   1   6   2       92.46       95.08      3.67 o 
   2   6   2      651.85      695.35     23.19 o 
   3   6   2     9113.85     9523.52    290.26 o 
   4   6   2       74.15       61.16      1.70 o 
   5   6   2       28.42       33.47      1.24 o 
   6   6   2     1345.69     1349.64     15.38 o 
   7   6   2      593.50      614.44      7.64 o 
   8   6   2      158.98      165.07      2.66 o 
   9   6   2       39.70       40.40      1.59 o 
  -7   7   2       17.35       18.47      1.12 o 
  -6   7   2       22.51       22.55      1.57 o 
  -5   7   2        1.70        1.48      0.58 o 
  -4   7   2       71.52       68.18      2.00 o 
  -3   7   2       74.15       69.54      2.03 o 
  -2   7   2      172.12      177.78      5.49 o 
  -1   7   2       85.61       81.63      2.24 o 
   0   7   2     1383.69     1391.44     45.07 o 
   1   7   2      621.92      671.60     23.38 o 
   2   7   2      169.65      184.40      8.04 o 
   3   7   2      763.70      785.16     12.02 o 
   4   7   2     1021.05     1044.38     15.67 o 
   5   7   2     1355.55     1335.09     17.74 o 
   6   7   2      493.28      492.76      8.82 o 
   7   7   2      148.15      150.81      2.79 o 
   8   7   2        9.58        9.37      0.61 o 
  -7   8   2       15.09       16.08      1.31 o 
  -6   8   2        4.93        6.24      0.63 o 
  -5   8   2     1369.60     1388.21     25.72 o 
  -4   8   2       10.68        9.72      0.97 o 
  -3   8   2       16.46       16.66      1.07 o 
  -2   8   2      884.92      871.51     14.46 o 
  -1   8   2       35.51       37.71      2.22 o 
   0   8   2      176.90      197.56      3.34 o 
   1   8   2       40.13       43.18      1.37 o 
   2   8   2      623.16      659.32     16.59 o 
   3   8   2     1482.21     1479.78     19.24 o 
   4   8   2      885.35      856.17     17.68 o 
   5   8   2       25.51       24.27      1.20 o 
   6   8   2       94.16      105.06      2.67 o 
   7   8   2      132.36      137.77      3.51 o 
   8   8   2        1.70        2.43      0.75 o 
  -6   9   2       41.90       43.39      2.24 o 
  -5   9   2      105.47      112.73      2.61 o 
  -4   9   2        1.97        2.23      0.50 o 
  -3   9   2      118.64      128.65      3.09 o 
  -2   9   2     1147.73     1157.07     32.02 o 
  -1   9   2      134.63      140.11      3.45 o 
   0   9   2        6.48        3.98      0.57 o 
   1   9   2       11.24        8.96      0.90 o 
   2   9   2      388.05      377.29      8.99 o 
   3   9   2       91.96       93.42      3.06 o 
   4   9   2      577.53      600.42     12.51 o 
   5   9   2       30.64       40.06      1.99 o 
   6   9   2        3.09        3.74      0.72 o 
   7   9   2       14.52       15.34      1.50 o 
  -5  10   2        1.17        1.91      0.32 o 
  -4  10   2      240.33      249.11      8.42 o 
  -3  10   2      630.12      667.46     13.41 o 
  -2  10   2       96.58      103.08      5.72 o 
  -1  10   2      731.30      763.61     21.32 o 
   0  10   2      202.22      200.17      4.95 o 
   1  10   2      363.92      377.50      8.05 o 
   2  10   2       30.25       33.60      1.70 o 
   3  10   2      129.16      126.42      6.73 o 
   4  10   2       35.22       40.35      1.84 o 
   5  10   2       44.83       48.71      1.97 o 
   6  10   2       74.28       84.40      2.56 o 
  -3  11   2       31.14       32.92      2.06 o 
  -2  11   2       68.86       69.25      1.83 o 
  -1  11   2      563.89      577.58      8.02 o 
   0  11   2        5.97        5.98      1.12 o 
   1  11   2      572.43      566.96     11.62 o 
   2  11   2       49.93       49.03      1.97 o 
   3  11   2      685.73      660.29     13.10 o 
   4  11   2       21.18       23.43      1.25 o 
   5  11   2      132.32      131.73      3.35 o 
  -1  12   2        2.60        2.06      0.56 o 
   0  12   2       22.04       19.74      1.12 o 
   1  12   2      383.72      372.98      7.60 o 
   2  12   2      229.83      225.36      6.73 o 
   3  12   2      332.80      305.97      8.60 o 
  -3 -10   3       53.61       56.85      2.62 o 
  -2 -10   3        0.02        0.75      0.56 o 
  -1 -10   3       54.91       56.78      1.84 o 
   0 -10   3      410.74      400.42      8.23 o 
   1 -10   3       70.37       67.17      2.05 o 
   2 -10   3       32.16       30.86      1.68 o 
  -5  -9   3       15.38       15.33      1.50 o 
  -4  -9   3       29.93       26.34      1.50 o 
  -3  -9   3        3.85        3.44      0.58 o 
  -2  -9   3      106.81      107.37      2.50 o 
  -1  -9   3        7.16        7.34      0.93 o 
   0  -9   3       97.02       95.01      4.11 o 
   1  -9   3      399.63      412.09      8.40 o 
   2  -9   3      468.65      464.16      9.19 o 
   3  -9   3      500.11      502.60      9.72 o 
  -6  -8   3        2.06        2.48      0.84 o 
  -5  -8   3      936.86      961.03     30.17 o 
  -4  -8   3      108.02      112.74      2.76 o 
  -3  -8   3        1.90        1.83      0.65 o 
  -2  -8   3     2561.14     2609.62     44.89 o 
  -1  -8   3      251.52      257.90      4.92 o 
   0  -8   3      216.36      218.25      5.22 o 
   1  -8   3      286.99      300.83      6.74 o 
   2  -8   3        0.16        0.47      0.40 o 
   3  -8   3       13.67       13.08      0.93 o 
   4  -8   3      576.51      559.84      8.99 o 
   5  -8   3       33.10       39.47      1.96 o 
  -7  -7   3     2229.99     2077.90     57.98 o 
  -6  -7   3        4.20        6.47      0.71 o 
  -5  -7   3       31.02       31.56      1.40 o 
  -4  -7   3      761.95      788.94     12.76 o 
  -3  -7   3      660.64      677.54      9.86 o 
  -2  -7   3      644.26      639.00      7.84 o 
  -1  -7   3      220.86      213.66      5.32 o 
   0  -7   3      426.54      427.81      9.34 o 
   1  -7   3      168.71      162.76      6.31 o 
   2  -7   3       29.30       24.62      1.19 o 
   3  -7   3      654.01      583.64      9.60 o 
   4  -7   3      725.24      731.95     11.64 o 
   5  -7   3        1.79        1.12      0.53 o 
   6  -7   3      116.54      113.87      3.03 o 
  -7  -6   3      391.53      377.03      8.20 o 
  -6  -6   3      118.21      115.76      2.89 o 
  -5  -6   3      384.69      379.51      6.95 o 
  -4  -6   3       22.15       19.15      1.13 o 
  -2  -6   3      238.93      240.90      3.53 o 
  -1  -6   3       72.42       73.67      1.72 o 
   0  -6   3     1189.62     1138.88     14.24 o 
   1  -6   3       62.66       61.38      2.25 o 
   2  -6   3      352.39      355.10      6.53 o 
   3  -6   3      232.43      235.64      3.86 o 
   4  -6   3     1230.78     1246.67     15.74 o 
   5  -6   3       13.58       13.20      1.30 o 
   6  -6   3       46.06       50.61      2.15 o 
   7  -6   3        2.22        0.37      0.40 o 
  -8  -5   3       11.58        8.42      0.79 o 
  -7  -5   3        9.17        8.91      1.06 o 
  -6  -5   3      908.69      899.25     14.29 o 
  -5  -5   3       67.47       75.08      1.88 o 
  -4  -5   3      110.10      115.45      2.66 o 
  -3  -5   3       97.98       98.63      2.06 o 
  -2  -5   3        9.32        9.70      0.79 o 
  -1  -5   3      272.80      266.59     14.03 o 
   0  -5   3       20.50       17.69      2.06 o 
   1  -5   3      376.26      358.36      6.53 o 
   2  -5   3      288.84      278.18      5.28 o 
   3  -5   3        0.97        1.54      0.55 o 
   4  -5   3       59.76       55.73      1.54 o 
   5  -5   3      934.18      850.03     15.67 o 
   6  -5   3      435.23      414.96      9.07 o 
   7  -5   3       48.48       49.36      1.89 o 
   8  -5   3      210.29      212.64      7.11 o 
  -8  -4   3        0.06        0.00      0.40 o 
  -7  -4   3      377.48      371.33      8.53 o 
  -6  -4   3       40.18       50.76      2.44 o 
  -5  -4   3      314.09      332.66      5.89 o 
  -4  -4   3      154.45      146.95      3.04 o 
  -3  -4   3       24.28       21.46      1.13 o 
  -2  -4   3       63.86       58.63      2.58 o 
  -1  -4   3      278.40      282.73      8.44 o 
   0  -4   3     1328.87     1292.95     31.29 o 
   1  -4   3       30.68       30.48      2.34 o 
   3  -4   3      369.83      347.30     11.22 o 
   4  -4   3      243.36      250.38      4.58 o 
   5  -4   3        0.31        1.62      0.58 o 
   6  -4   3      212.63      218.94      5.05 o 
   7  -4   3      179.86      172.94      5.70 o 
   8  -4   3      264.55      271.32      5.75 o 
  -9  -3   3       24.69       22.48      2.24 o 
  -8  -3   3      489.34      510.69      9.46 o 
  -7  -3   3      129.36      135.56      3.19 o 
  -6  -3   3        1.22        0.76      0.35 o 
  -5  -3   3      437.38      427.94      6.32 o 
  -4  -3   3      935.91      919.68     17.44 o 
  -3  -3   3     2021.23     2073.67     47.03 o 
  -2  -3   3       23.83       22.40      1.50 o 
  -1  -3   3      322.71      338.27      7.46 o 
   0  -3   3     3692.05     3634.46     67.00 o 
   1  -3   3      612.18      648.12     16.22 o 
   2  -3   3      449.92      476.74     18.14 o 
   3  -3   3     5877.02     5432.62    123.39 o 
   5  -3   3       18.89       14.21      1.06 o 
   6  -3   3      329.57      309.22      5.99 o 
   7  -3   3      708.05      698.10      8.96 o 
   8  -3   3      178.77      183.74      3.68 o 
   9  -3   3      100.62       96.50      3.37 o 
  -9  -2   3       10.52        8.83      0.72 o 
  -8  -2   3      930.91      927.63     13.95 o 
  -7  -2   3     1033.00     1027.88     13.92 o 
  -6  -2   3       23.11       20.82      1.03 o 
  -5  -2   3       10.35       10.65      0.76 o 
  -4  -2   3     1563.70     1610.44     54.61 o 
  -3  -2   3        5.57       11.73      2.15 o 
  -2  -2   3      955.32     1075.13     21.01 o 
  -1  -2   3     8060.89     7629.75    169.97 o 
   0  -2   3    25983.78    18473.65    397.39 o 
   1  -2   3      250.38      285.99      7.72 o 
   2  -2   3      831.57      971.95     28.71 o 
   3  -2   3     5226.29     4983.43    190.95 o 
   4  -2   3      745.83      734.02     19.57 o 
   5  -2   3      977.39      936.38     11.51 o 
   6  -2   3       13.71       12.51      0.63 o 
   7  -2   3      205.33      228.46      3.24 o 
   8  -2   3      100.07      108.49      2.44 o 
   9  -2   3       29.76       30.50      1.32 o 
  -9  -1   3        1.44        1.55      0.45 o 
  -8  -1   3       58.42       57.29      1.76 o 
  -7  -1   3      930.35      916.00     11.30 o 
  -6  -1   3       38.73       35.82      1.25 o 
  -5  -1   3      273.27      286.72      8.03 o 
  -4  -1   3       31.27       38.53      2.99 o 
  -3  -1   3      258.11      279.76      6.92 o 
  -2  -1   3       51.65       66.71      2.02 o 
  -1  -1   3     1402.42     1460.88     27.91 o 
   0  -1   3     1427.18     1469.15     23.86 o 
   1  -1   3     1170.03     1089.90     41.05 o 
   2  -1   3      364.46      396.69      9.87 o 
   3  -1   3        8.02        8.60      1.12 o 
   4  -1   3     1653.98     1596.98     40.51 o 
   5  -1   3     1150.79     1230.23     46.19 o 
   6  -1   3     2771.40     2708.11     24.05 o 
   7  -1   3       34.79       34.68      1.03 o 
   8  -1   3      546.32      555.70      8.48 o 
   9  -1   3        6.61       13.16      3.09 o 
  10  -1   3       91.48       78.18      2.62 o 
  -9   0   3        0.12        0.19      0.37 o 
  -8   0   3      529.06      530.83      9.04 o 
  -7   0   3        0.58        1.43      0.34 o 
  -6   0   3      670.56      651.97      8.49 o 
  -5   0   3      366.32      351.31     13.16 o 
  -4   0   3      545.25      576.59     20.95 o 
  -3   0   3      508.40      517.68     18.52 o 
  -2   0   3      839.52     1030.60     20.05 o 
  -1   0   3       67.55       55.00      1.66 o 
   0   0   3       66.19       61.94      3.23 o 
   1   0   3        9.64       12.49      2.15 o 
   2   0   3       58.08       71.61      3.55 o 
   3   0   3     2466.06     2306.18     88.37 o 
   4   0   3     1630.57     1688.28     42.76 o 
   5   0   3     1764.71     1797.37     65.83 o 
   6   0   3       12.51       17.80      0.69 o 
   7   0   3      321.83      326.71      3.67 o 
   8   0   3       14.35       17.58      0.77 o 
   9   0   3        2.43        4.66      0.54 o 
  10   0   3      237.57      225.04      4.42 o 
  -9   1   3       29.35       27.16      1.19 o 
  -8   1   3      262.11      274.38      7.31 o 
  -7   1   3      877.74      867.59     11.40 o 
  -6   1   3      104.74      106.44      2.18 o 
  -5   1   3       26.49       26.13      1.25 o 
  -4   1   3      105.25      116.89      5.80 o 
  -3   1   3      423.38      425.85     15.34 o 
  -2   1   3       35.98       29.94      1.21 o 
  -1   1   3      694.46      725.08     14.31 o 
   0   1   3      329.31      316.25     13.28 o 
   1   1   3      329.35      297.84     12.16 o 
   2   1   3      389.46      433.71     10.65 o 
   3   1   3      528.98      536.69     21.88 o 
   4   1   3     1517.10     1531.04     38.99 o 
   5   1   3        0.84        2.24      1.12 o 
   6   1   3      397.68      402.72      4.91 o 
   7   1   3       10.24       10.45      0.50 o 
   8   1   3      750.84      792.58      9.48 o 
   9   1   3        5.66        5.82      0.52 o 
  10   1   3      298.48      296.12      5.59 o 
  -9   2   3       71.51       68.48      1.97 o 
  -8   2   3       17.52       21.84      1.20 o 
  -7   2   3      174.71      179.67      4.24 o 
  -6   2   3      247.18      236.63      3.27 o 
  -5   2   3        0.15        0.67      0.46 o 
  -4   2   3     5173.80     5175.16    122.21 o 
  -3   2   3      497.74      539.37     19.08 o 
  -2   2   3      613.44      691.23     13.80 o 
  -1   2   3     9279.17     8152.99    152.56 o 
   0   2   3      751.38      726.31     14.29 o 
   1   2   3     1677.11     1675.11     85.75 o 
   2   2   3      141.86      141.71      3.40 o 
   3   2   3      354.72      354.72     15.62 o 
   4   2   3      129.65      112.75      4.09 o 
   5   2   3        7.41       11.30      1.30 o 
   6   2   3      518.33      507.27      5.94 o 
   7   2   3     1234.40     1225.52     11.03 o 
   8   2   3       17.86       19.65      0.99 o 
   9   2   3       28.39       31.12      0.91 o 
  10   2   3       46.59       49.75      2.24 o 
  -9   3   3       45.94       43.39      2.24 o 
  -8   3   3        7.38        7.96      0.85 o 
  -7   3   3        1.82        2.97      1.13 o 
  -6   3   3        1.70        2.29      0.60 o 
  -5   3   3      257.55      253.23      3.82 o 
  -4   3   3     2888.50     2768.83     66.26 o 
  -3   3   3      561.30      593.81     15.43 o 
  -2   3   3     8423.77     8708.25    162.73 o 
  -1   3   3       44.28       45.95      1.75 o 
   0   3   3      389.57      331.51      6.23 o 
   1   3   3      126.25      132.93      3.46 o 
   2   3   3       79.98       57.22      1.89 o 
   3   3   3      239.64      253.79     11.78 o 
   4   3   3      526.95      564.99     21.51 o 
   5   3   3        1.29        2.52      0.66 o 
   6   3   3      562.94      550.01      5.82 o 
   7   3   3       58.07       55.90      1.04 o 
   8   3   3     1669.41     1671.92     16.08 o 
   9   3   3        1.61        2.79      0.33 o 
  10   3   3       37.42       37.97      2.06 o 
  -8   4   3       13.53       14.96      1.03 o 
  -7   4   3     1419.37     1450.99     19.75 o 
  -6   4   3       54.61       59.44      1.47 o 
  -5   4   3      467.00      454.86      9.71 o 
  -3   4   3     5382.80     5279.26    120.09 o 
  -2   4   3        0.10       -0.21      0.48 o 
  -1   4   3     2789.95     2825.41     64.91 o 
   0   4   3    11792.17    11545.43    210.47 o 
   1   4   3     1071.01     1036.26     29.23 o 
   2   4   3       34.54       17.80      1.17 o 
   3   4   3     1102.39     1230.60     37.59 o 
   4   4   3       82.03       81.73      4.86 o 
   5   4   3       90.57       86.22      5.42 o 
   6   4   3      200.26      178.25      2.46 o 
   7   4   3      821.49      791.56      7.91 o 
   8   4   3     1088.36     1062.28     10.86 o 
   9   4   3       16.99       19.45      0.77 o 
  10   4   3        0.09        0.56      0.37 o 
  -8   5   3       12.43       10.47      1.31 o 
  -7   5   3      298.72      305.03      6.28 o 
  -6   5   3       79.66       85.92      2.71 o 
  -5   5   3      976.52      897.62     19.82 o 
  -4   5   3      637.01      635.28     21.88 o 
  -3   5   3       58.06       45.45      2.06 o 
  -2   5   3      517.22      516.86     16.36 o 
  -1   5   3      720.62      756.54     18.69 o 
   0   5   3     1325.65     1367.38     25.99 o 
   1   5   3     1433.95     1605.99     37.75 o 
   2   5   3      181.24      197.56      6.08 o 
   3   5   3     1367.46     1436.14     75.46 o 
   4   5   3      391.83      428.84     17.21 o 
   5   5   3       83.02       73.11      2.47 o 
   6   5   3       15.42       13.65      0.97 o 
   7   5   3     1406.28     1413.61     15.60 o 
   8   5   3        2.06        1.86      0.35 o 
   9   5   3       34.48       35.81      1.18 o 
  -7   6   3       25.45       25.89      1.38 o 
  -6   6   3      236.24      225.70      4.28 o 
  -5   6   3      175.75      180.19      4.34 o 
  -4   6   3      440.64      405.37      8.57 o 
  -3   6   3      173.91      155.11      2.77 o 
  -2   6   3      177.37      192.26      7.67 o 
  -1   6   3     1634.89     1694.45     40.08 o 
   0   6   3     4963.95     5032.65     92.20 o 
   1   6   3      757.18      799.14     30.30 o 
   2   6   3      134.74      112.96      5.24 o 
   3   6   3      213.97      285.40     10.10 o 
   4   6   3      545.10      537.56      9.57 o 
   5   6   3      865.59      880.45     12.50 o 
   6   6   3       58.85       62.63      1.83 o 
   7   6   3       15.47       20.41      0.96 o 
   8   6   3     1561.42     1559.56     21.17 o 
   9   6   3       42.67       42.05      1.33 o 
  -7   7   3       26.46       29.36      2.06 o 
  -6   7   3      169.18      179.70      6.83 o 
  -5   7   3        0.18        0.35      0.37 o 
  -4   7   3       27.51       26.23      1.49 o 
  -3   7   3     2008.57     1926.19     28.54 o 
  -2   7   3     1526.83     1530.74     24.01 o 
  -1   7   3      712.54      685.77     11.52 o 
   0   7   3      139.90      127.92      6.17 o 
   1   7   3      486.48      565.93     20.01 o 
   2   7   3      429.92      478.40     17.02 o 
   3   7   3      599.28      585.64     13.41 o 
   4   7   3       72.06       66.21      2.21 o 
   5   7   3       84.13       81.25      2.64 o 
   6   7   3      154.29      145.87      3.07 o 
   7   7   3     1398.66     1456.75     22.14 o 
   8   7   3        3.65        5.06      0.68 o 
   9   7   3      142.04      138.05      3.30 o 
  -6   8   3      133.48      134.98      4.04 o 
  -5   8   3       52.90       57.37      2.16 o 
  -4   8   3     2777.88     2696.26     71.91 o 
  -3   8   3      614.45      631.29     10.42 o 
  -2   8   3      269.25      266.59      5.34 o 
  -1   8   3      305.27      308.47      6.01 o 
   0   8   3       89.83       87.98      2.25 o 
   1   8   3     1498.78     1513.23     26.18 o 
   2   8   3      283.96      302.10      4.81 o 
   3   8   3        0.12        0.72      0.35 o 
   4   8   3     1863.11     1848.12     25.94 o 
   5   8   3       46.61       57.32      1.84 o 
   6   8   3      257.70      274.69      5.61 o 
   7   8   3      890.34      935.13     16.00 o 
   8   8   3      321.64      336.35      7.16 o 
  -6   9   3      101.62      101.18      3.93 o 
  -5   9   3       17.33       20.94      0.99 o 
  -4   9   3        3.53        6.51      0.71 o 
  -3   9   3       13.47       16.52      1.40 o 
  -2   9   3      388.09      390.78      8.13 o 
  -1   9   3       86.16       88.34      2.55 o 
   0   9   3       11.63       13.07      0.84 o 
   1   9   3      946.29      972.15     16.08 o 
   2   9   3      121.23      114.92      3.48 o 
   3   9   3      111.64      117.39      2.48 o 
   4   9   3       89.42       89.27      3.35 o 
   5   9   3       89.51       93.27      2.92 o 
   6   9   3       76.81       83.99      2.32 o 
   7   9   3        5.99        8.15      2.34 o 
  -5  10   3     1142.67     1129.27     36.28 o 
  -4  10   3      356.41      362.54      7.58 o 
  -3  10   3        3.49        4.12      0.61 o 
  -2  10   3      402.02      424.20      7.44 o 
  -1  10   3     2329.75     2400.17     42.56 o 
   0  10   3      580.02      599.97     17.58 o 
   1  10   3      871.51      864.52     16.52 o 
   2  10   3      114.25      119.49      3.50 o 
   3  10   3       90.79       87.91      3.01 o 
   4  10   3      954.28      999.65     19.43 o 
   5  10   3      421.67      409.01      8.89 o 
   6  10   3       89.01       86.49      2.69 o 
  -3  11   3       39.55       36.29      1.45 o 
  -2  11   3        5.10        4.25      0.75 o 
  -1  11   3      279.97      280.97      5.43 o 
   0  11   3       28.99       33.29      2.43 o 
   1  11   3      802.04      789.61     21.51 o 
   2  11   3       46.11       50.33      2.02 o 
   3  11   3      320.05      327.51      7.30 o 
   4  11   3      120.60      113.90      3.65 o 
   5  11   3       55.54       50.72      1.84 o 
   6  11   3       22.82       23.56      1.50 o 
  -2  12   3        7.45        8.04      1.12 o 
  -1  12   3       99.58       94.63      3.74 o 
   0  12   3      145.78      136.97      2.88 o 
   1  12   3       15.47       14.69      1.31 o 
   2  12   3      106.38      113.90      4.49 o 
   3  12   3      172.41      162.15      5.80 o 
   4  12   3       20.78       19.64      1.31 o 
  -3  -9   4       94.17       92.74      2.56 o 
  -2  -9   4        0.72        0.65      0.65 o 
  -1  -9   4       16.33       15.18      1.03 o 
   0  -9   4      216.11      229.71      8.23 o 
   1  -9   4      167.48      181.83      4.16 o 
   2  -9   4       69.09       59.61      2.81 o 
   3  -9   4        0.43        1.12      0.40 o 
  -5  -8   4        7.96        8.42      0.76 o 
  -4  -8   4      115.34      120.40      4.77 o 
  -3  -8   4       62.69       61.79      1.86 o 
  -2  -8   4        5.67        4.82      0.61 o 
  -1  -8   4      120.65      120.60      2.75 o 
   0  -8   4      293.19      295.21      6.41 o 
   1  -8   4       38.07       38.15      1.72 o 
   2  -8   4       94.97      111.05      3.24 o 
   3  -8   4        0.02        0.37      0.56 o 
   4  -8   4      163.65      142.61      3.57 o 
   5  -8   4       47.70       50.68      2.24 o 
  -6  -7   4      136.10      136.05      2.79 o 
  -5  -7   4      123.01      135.63      3.04 o 
  -4  -7   4      615.25      633.73     10.38 o 
  -3  -7   4      276.60      283.79      5.46 o 
  -2  -7   4      339.88      347.55      5.41 o 
  -1  -7   4     2503.99     2432.61     31.63 o 
   0  -7   4        0.28        0.54      0.42 o 
   1  -7   4       75.55       85.46      2.50 o 
   2  -7   4      150.96      137.74      3.90 o 
   3  -7   4       40.68       24.79      1.45 o 
   4  -7   4       48.22       56.50      2.12 o 
   5  -7   4       98.93       92.39      3.74 o 
   6  -7   4      146.00      140.08      4.68 o 
  -7  -6   4       92.83      102.81      2.84 o 
  -6  -6   4      148.41      139.53      3.07 o 
  -5  -6   4      136.19      124.62      3.07 o 
  -4  -6   4     2792.67     2835.38     41.32 o 
  -3  -6   4       77.99       80.15      2.76 o 
  -2  -6   4       83.67       79.13      1.94 o 
  -1  -6   4      298.18      304.82      7.23 o 
   0  -6   4      301.38      297.69      3.78 o 
   1  -6   4       21.97       18.30      1.07 o 
   2  -6   4      123.38      130.36      2.61 o 
   3  -6   4      479.01      441.07      7.34 o 
   4  -6   4      243.28      252.51      4.67 o 
   5  -6   4      858.43      794.34     10.37 o 
   6  -6   4       52.00       47.84      1.44 o 
   7  -6   4      337.35      320.93      9.54 o 
  -7  -5   4        6.36        7.95      0.93 o 
  -6  -5   4      329.97      373.89      6.70 o 
  -5  -5   4       66.11       71.83      2.30 o 
  -4  -5   4       98.05      101.01      2.53 o 
  -3  -5   4     3849.08     3717.80     44.86 o 
  -2  -5   4        4.30        4.68      1.20 o 
  -1  -5   4      274.00      263.43      4.06 o 
   0  -5   4      416.65      424.41      5.60 o 
   1  -5   4      122.80      122.85      2.48 o 
   2  -5   4      277.16      276.72      4.42 o 
   3  -5   4      211.60      215.68      4.09 o 
   4  -5   4      151.57      167.74      3.08 o 
   5  -5   4      154.81      142.02      2.73 o 
   6  -5   4       15.15       13.96      1.19 o 
   7  -5   4        0.02        0.37      0.40 o 
  -8  -4   4        6.82        8.55      0.85 o 
  -7  -4   4       26.04       23.11      1.45 o 
  -6  -4   4       31.33       38.27      1.54 o 
  -5  -4   4       17.78       16.13      1.08 o 
  -4  -4   4        5.61        4.79      0.62 o 
  -3  -4   4       23.72       22.51      0.95 o 
  -2  -4   4      358.10      350.48      5.18 o 
  -1  -4   4     1594.94     1640.41     38.11 o 
   0  -4   4     1204.86     1175.02     22.56 o 
   1  -4   4      364.90      383.39     14.21 o 
   2  -4   4      386.54      373.09      6.69 o 
   3  -4   4       27.91       25.50      0.99 o 
   4  -4   4       30.48       30.78      1.07 o 
   5  -4   4       69.33       60.87      1.91 o 
   6  -4   4       69.55       67.36      2.50 o 
   7  -4   4      168.56      160.30      4.15 o 
   8  -4   4       61.29       55.23      1.84 o 
  -8  -3   4       23.79       25.16      1.32 o 
  -7  -3   4      186.23      180.29      4.89 o 
  -6  -3   4      193.12      207.22      5.69 o 
  -5  -3   4      217.85      195.12      3.50 o 
  -4  -3   4       14.04       19.56      1.98 o 
  -3  -3   4      526.24      498.17     14.71 o 
  -2  -3   4       13.34        9.89      2.06 o 
  -1  -3   4      622.44      584.89     15.50 o 
   0  -3   4     1065.74     1016.95     17.33 o 
   1  -3   4        0.86        0.77      0.58 o 
   2  -3   4       24.51       21.10      1.61 o 
   3  -3   4      101.02       93.88      3.74 o 
   4  -3   4      132.39      128.78      2.83 o 
   5  -3   4     1399.26     1398.76     24.38 o 
   6  -3   4      325.13      367.39      7.88 o 
   7  -3   4      534.16      570.69     11.26 o 
   8  -3   4       48.48       52.03      1.97 o 
   9  -3   4        0.51        0.19      0.37 o 
  -8  -2   4      885.13      859.31     12.77 o 
  -7  -2   4        0.01        0.36      0.32 o 
  -6  -2   4       18.51       24.60      1.22 o 
  -5  -2   4      480.35      463.05      7.73 o 
  -4  -2   4        0.32        1.04      0.51 o 
  -3  -2   4       24.39       31.67      1.62 o 
  -2  -2   4      294.03      341.93      8.92 o 
  -1  -2   4      123.67      139.35      3.73 o 
   0  -2   4      191.16      193.73      4.01 o 
   1  -2   4      118.13      142.37     13.47 o 
   2  -2   4      135.89      133.25      4.40 o 
   3  -2   4     1978.05     1921.86     44.44 o 
   4  -2   4     1363.88     1299.61     48.06 o 
   5  -2   4      124.90      108.00      2.83 o 
   6  -2   4      205.16      196.54      3.70 o 
   7  -2   4     2543.72     2651.39     34.27 o 
   8  -2   4       39.31       46.90      1.57 o 
   9  -2   4        0.01        0.19      0.26 o 
  -8  -1   4       17.45       18.02      0.97 o 
  -7  -1   4      718.29      716.66     10.11 o 
  -6  -1   4      353.14      347.53      6.18 o 
  -5  -1   4      127.92      127.63      2.96 o 
  -4  -1   4     3065.75     3181.43    105.29 o 
  -3  -1   4        3.66       11.12      1.40 o 
  -2  -1   4      494.18      474.67     11.69 o 
  -1  -1   4       79.82       98.34      2.82 o 
   0  -1   4      210.31      194.19      3.91 o 
   1  -1   4        4.62        4.47      0.79 o 
   2  -1   4      708.71      752.01     18.44 o 
   3  -1   4      451.78      472.21     13.15 o 
   4  -1   4     2782.98     2609.72     65.83 o 
   5  -1   4      447.57      430.68      7.56 o 
   6  -1   4        2.85        4.57      0.48 o 
   7  -1   4      960.01      999.02     12.00 o 
   8  -1   4      686.26      716.06     11.07 o 
   9  -1   4      172.90      180.93      4.09 o 
  -8   0   4       16.51       14.54      1.12 o 
  -7   0   4     1233.51     1234.60     14.73 o 
  -6   0   4       41.75       43.55      1.42 o 
  -5   0   4      575.58      559.73      7.42 o 
  -4   0   4      768.25      760.43     27.12 o 
  -3   0   4     2951.48     2884.24     64.58 o 
  -2   0   4      165.56      196.30      4.76 o 
  -1   0   4     3886.69     3968.92    119.14 o 
   0   0   4       20.45        5.05      0.70 o 
   1   0   4      404.55      371.90      9.79 o 
   2   0   4     1389.22     1378.27     32.27 o 
   3   0   4        9.99       26.52      1.66 o 
   4   0   4     2393.28     2268.08     57.51 o 
   5   0   4      287.01      273.43     11.97 o 
   6   0   4      111.00      112.73      1.90 o 
   7   0   4      179.67      180.71      3.01 o 
   8   0   4      976.86      990.72     12.83 o 
   9   0   4       85.57       94.80      2.69 o 
  10   0   4      498.37      466.99     10.85 o 
  -9   1   4      141.50      130.54      4.11 o 
  -8   1   4      360.86      355.24      8.51 o 
  -7   1   4      124.91      127.35      2.57 o 
  -6   1   4       24.44       23.07      1.04 o 
  -5   1   4      110.86      103.58      2.47 o 
  -4   1   4     4607.34     4579.79    149.99 o 
  -3   1   4       41.12       47.57      1.70 o 
  -2   1   4     1630.56     1656.19     60.19 o 
  -1   1   4       95.00       76.83      2.29 o 
   0   1   4      331.53      286.19      6.20 o 
   1   1   4      567.77      541.09     13.79 o 
   2   1   4     1386.57     1693.63     41.89 o 
   3   1   4     1720.69     1995.71     71.07 o 
   4   1   4     2794.15     2796.04     56.79 o 
   5   1   4       54.35       64.84      2.91 o 
   6   1   4      149.86      162.57      2.33 o 
   7   1   4      461.54      468.36      4.75 o 
   8   1   4      109.38      105.03      2.54 o 
   9   1   4       29.57       29.28      1.40 o 
  10   1   4       82.59       78.53      2.02 o 
  -9   2   4        5.35        5.61      0.75 o 
  -8   2   4        5.13        4.92      1.12 o 
  -7   2   4      989.41     1007.26     17.17 o 
  -6   2   4       17.84       17.26      0.98 o 
  -5   2   4       38.93       36.64      1.67 o 
  -4   2   4     1782.33     1882.56     63.21 o 
  -3   2   4       83.15      101.37      3.01 o 
  -2   2   4       28.00       40.64      1.59 o 
  -1   2   4      683.92      730.42     14.72 o 
   0   2   4     1317.77     1207.13     19.95 o 
   1   2   4       25.55       42.30      2.07 o 
   2   2   4      295.97      225.17      6.43 o 
   3   2   4     2918.35     3102.69    108.85 o 
   4   2   4      241.74      189.05      6.44 o 
   5   2   4      252.11      267.39      8.33 o 
   6   2   4       45.82       62.46      1.24 o 
   7   2   4      553.23      550.70      5.95 o 
   8   2   4        8.69        8.27      0.51 o 
   9   2   4        0.01        0.36      0.30 o 
  10   2   4      144.13      132.22      4.49 o 
  -8   3   4      102.49       96.43      2.81 o 
  -7   3   4     1127.31     1151.85     20.90 o 
  -6   3   4        0.99        0.83      0.40 o 
  -5   3   4      295.44      283.82      5.07 o 
  -4   3   4       18.94       16.37      1.32 o 
  -3   3   4     1042.24     1171.95     22.75 o 
  -2   3   4        7.50        9.95      1.15 o 
  -1   3   4     1051.62     1075.34     21.20 o 
   0   3   4    10255.95     9791.23    179.17 o 
   1   3   4      361.44      362.86      8.18 o 
   2   3   4       24.85       16.95      1.04 o 
   3   3   4     1008.85      967.09     37.22 o 
   4   3   4       56.01       60.65      3.10 o 
   5   3   4       92.25       85.47      5.24 o 
   6   3   4      750.26      736.21      9.40 o 
   7   3   4      126.74      135.45      2.27 o 
   8   3   4       10.71       12.46      0.71 o 
   9   3   4      100.74      102.95      2.10 o 
  10   3   4       31.06       28.43      1.68 o 
  -8   4   4      548.98      550.94     16.83 o 
  -7   4   4      422.16      427.14      6.94 o 
  -6   4   4      266.41      259.99      4.21 o 
  -5   4   4       79.11       77.38      2.30 o 
  -4   4   4      191.10      191.70      7.11 o 
  -3   4   4      327.96      309.71     10.10 o 
  -2   4   4        8.84       24.78      3.18 o 
  -1   4   4      597.24      629.45     13.55 o 
   0   4   4     8687.47     8424.17    146.51 o 
   1   4   4        8.54        3.19      0.99 o 
   2   4   4      381.20      316.12      7.46 o 
   3   4   4     1655.29     1664.17     38.78 o 
   4   4   4       75.45       80.79      4.86 o 
   5   4   4      385.97      383.96     16.08 o 
   6   4   4     1284.21     1226.62     12.98 o 
   7   4   4      134.08      138.88      2.14 o 
   8   4   4      539.91      559.12      6.64 o 
   9   4   4       82.66       87.42      1.86 o 
  10   4   4        0.85        1.12      0.56 o 
  -8   5   4      286.07      281.84      8.79 o 
  -7   5   4       10.60        9.07      1.22 o 
  -6   5   4       11.07       13.22      1.13 o 
  -5   5   4      635.57      583.93     12.09 o 
  -4   5   4      505.19      501.10     19.92 o 
  -3   5   4      135.50      128.67      4.68 o 
  -2   5   4     1115.40     1213.18     56.20 o 
  -1   5   4     1320.10     1475.62     35.07 o 
   0   5   4        3.76       12.18      1.07 o 
   1   5   4      195.22      220.64      9.16 o 
   2   5   4     2298.62     2548.17     78.74 o 
   3   5   4     5064.31     4949.76    223.49 o 
   4   5   4      166.65      149.06      7.48 o 
   5   5   4      648.82      672.93     27.67 o 
   6   5   4       35.36       29.95      0.95 o 
   7   5   4      213.67      223.87      3.75 o 
   8   5   4      462.46      484.13      7.62 o 
   9   5   4      318.01      314.22      5.08 o 
  10   5   4      204.07      188.14      6.17 o 
  -7   6   4        0.69        1.59      0.53 o 
  -6   6   4      111.30      113.02      3.10 o 
  -5   6   4        8.71        6.74      0.88 o 
  -4   6   4      555.83      519.69     10.54 o 
  -3   6   4       20.37       20.35      1.75 o 
  -2   6   4      876.46      902.94     29.36 o 
  -1   6   4       21.74       24.13      2.06 o 
   0   6   4      605.34      603.12     12.54 o 
   1   6   4       86.03       76.09      3.32 o 
   2   6   4      654.74      688.05     23.00 o 
   3   6   4      673.80      620.25     24.41 o 
   4   6   4       19.16        8.17      1.76 o 
   5   6   4       14.77       10.25      0.94 o 
   6   6   4      119.12      119.23      5.81 o 
   7   6   4      119.62      112.53      3.18 o 
   8   6   4        0.84        2.55      0.40 o 
   9   6   4      115.66      127.75      2.77 o 
  -7   7   4      114.03      102.67      3.93 o 
  -6   7   4       11.85        9.54      1.50 o 
  -5   7   4      444.78      449.12      8.36 o 
  -4   7   4        1.83        3.91      0.72 o 
  -3   7   4        7.29        3.18      0.57 o 
  -2   7   4      462.70      465.09      8.27 o 
  -1   7   4      966.94      965.59     18.03 o 
   0   7   4      101.08      107.61      3.02 o 
   1   7   4      675.67      712.74     24.50 o 
   2   7   4       62.92       64.82      3.93 o 
   3   7   4      269.34      267.41      4.82 o 
   4   7   4        3.62        1.22      0.38 o 
   5   7   4       10.13        9.87      1.43 o 
   6   7   4      266.11      291.37      5.31 o 
   7   7   4       10.02        8.31      0.79 o 
   8   7   4        1.25        1.88      0.43 o 
   9   7   4      138.16      132.09      3.30 o 
  -6   8   4       37.33       38.39      1.96 o 
  -5   8   4      111.62      116.39      2.76 o 
  -4   8   4       18.80       19.31      1.07 o 
  -3   8   4      257.26      265.56      5.13 o 
  -2   8   4      838.37      872.06     19.96 o 
  -1   8   4      666.08      677.77     11.56 o 
   0   8   4       41.68       41.22      1.26 o 
   1   8   4      767.97      762.89     10.40 o 
   2   8   4      289.52      263.97      5.12 o 
   3   8   4       25.33       27.55      1.47 o 
   4   8   4      917.60      890.08     13.23 o 
   5   8   4      327.03      316.60      5.70 o 
   6   8   4      719.01      698.07     12.61 o 
   7   8   4      690.15      706.92     11.06 o 
   8   8   4      112.56      126.13      2.77 o 
  -5   9   4       12.65       10.47      0.97 o 
  -4   9   4      889.97      915.35     14.20 o 
  -3   9   4       75.36       78.09      2.53 o 
  -2   9   4       11.72        9.45      0.73 o 
  -1   9   4        2.82        5.30      1.78 o 
   0   9   4        5.10        6.97      0.61 o 
   1   9   4      349.76      376.18      8.58 o 
   2   9   4       17.48       23.83      1.26 o 
   3   9   4        0.67        0.92      0.43 o 
   4   9   4      606.70      634.80     10.06 o 
   5   9   4       76.63       74.94      2.16 o 
   6   9   4       29.44       28.63      1.35 o 
   7   9   4       15.81       16.60      1.25 o 
   8   9   4       65.53       58.47      1.91 o 
  -5  10   4       11.39       11.60      1.31 o 
  -4  10   4       15.36       15.54      1.54 o 
  -3  10   4      353.74      368.28      6.43 o 
  -2  10   4      338.12      366.06      6.57 o 
  -1  10   4      293.36      314.93      7.05 o 
   0  10   4      259.33      271.44      6.26 o 
   1  10   4        5.64        5.49      0.85 o 
   2  10   4       12.60       11.49      1.12 o 
   3  10   4      366.15      393.70     14.49 o 
   4  10   4      270.65      287.03      6.84 o 
   5  10   4      197.66      215.48      5.46 o 
   6  10   4       13.46       15.41      1.17 o 
   7  10   4        0.19        1.12      0.40 o 
  -3  11   4        7.69        6.83      0.79 o 
  -2  11   4      224.15      240.49      5.62 o 
  -1  11   4       28.65       28.47      1.52 o 
   0  11   4      667.05      658.88     18.70 o 
   1  11   4        1.25        1.12      0.45 o 
   2  11   4      288.77      280.07      5.26 o 
   3  11   4      359.92      352.18      7.83 o 
   4  11   4      334.07      328.52      7.30 o 
   5  11   4        2.81        3.42      0.58 o 
   6  11   4       21.49       17.95      1.31 o 
  -2  12   4       46.82       34.41      1.87 o 
  -1  12   4       32.58       30.03      1.32 o 
   0  12   4      248.16      247.04      5.29 o 
   1  12   4       38.08       34.43      1.52 o 
   2  12   4       46.51       43.39      2.62 o 
   3  12   4       56.98       56.60      1.89 o 
   4  12   4      225.07      223.87      7.48 o 
  -1  -9   5      187.30      193.38      6.36 o 
   0  -9   5       23.50       19.45      1.50 o 
   1  -9   5       26.61       24.29      1.12 o 
  -4  -8   5      501.09      499.16     14.03 o 
  -3  -8   5        4.62        4.42      0.46 o 
  -2  -8   5       12.96       14.29      0.88 o 
  -1  -8   5       20.68       22.32      1.78 o 
   0  -8   5       57.17       61.67      2.81 o 
   1  -8   5      591.86      593.14     11.31 o 
   2  -8   5      216.61      228.35      7.29 o 
   3  -8   5        5.78        6.12      0.72 o 
   4  -8   5       42.05       42.64      2.06 o 
  -5  -7   5      116.94      126.68      3.17 o 
  -4  -7   5      327.97      362.91      6.29 o 
  -3  -7   5       98.54       96.66      2.47 o 
  -2  -7   5       67.15       73.21      2.11 o 
  -1  -7   5      207.26      209.68      3.58 o 
   0  -7   5       15.14       14.49      1.43 o 
   1  -7   5      750.05      764.40     14.48 o 
   2  -7   5     1097.67     1119.25     20.50 o 
   3  -7   5      176.90      178.26      4.50 o 
   4  -7   5       10.59       12.06      1.06 o 
   5  -7   5      112.83      113.91      3.46 o 
  -6  -6   5       29.02       29.46      1.07 o 
  -5  -6   5      303.30      333.36      5.96 o 
  -4  -6   5        3.31        4.91      0.68 o 
  -3  -6   5      156.42      175.72      3.91 o 
  -2  -6   5      216.45      213.93      4.42 o 
  -1  -6   5     1518.28     1498.14     17.92 o 
   0  -6   5      455.80      445.29      5.50 o 
   1  -6   5      336.90      348.49      6.77 o 
   2  -6   5       19.09       19.15      1.11 o 
   3  -6   5      173.80      177.21      3.72 o 
   4  -6   5       91.67       80.97      2.19 o 
   5  -6   5        0.25        0.56      0.38 o 
   6  -6   5        0.71        0.84      0.40 o 
  -7  -5   5       64.26       50.32      1.72 o 
  -6  -5   5      305.11      318.69      7.28 o 
  -5  -5   5       13.02       11.31      0.93 o 
  -4  -5   5      409.61      397.19      7.88 o 
  -3  -5   5       28.62       32.70      1.30 o 
  -2  -5   5       61.53       56.67      1.58 o 
  -1  -5   5       78.92       79.49      2.29 o 
   0  -5   5     3408.78     3277.76     38.75 o 
   1  -5   5        1.04        0.73      0.33 o 
   2  -5   5      664.09      650.81     10.42 o 
   3  -5   5     1315.04     1307.16     18.63 o 
   4  -5   5      504.16      479.46      7.82 o 
   5  -5   5      232.85      250.24      4.60 o 
   6  -5   5       85.74       83.97      2.51 o 
   7  -5   5      179.35      183.28      5.42 o 
  -7  -4   5       40.18       44.27      1.78 o 
  -6  -4   5       15.69       16.32      1.04 o 
  -5  -4   5       43.68       44.25      1.70 o 
  -4  -4   5      113.01      135.49      3.67 o 
  -3  -4   5      522.36      534.24      7.45 o 
  -2  -4   5        7.99        9.29      0.70 o 
  -1  -4   5      181.96      164.30      2.81 o 
   0  -4   5     1039.41     1021.56     12.89 o 
   1  -4   5      150.13      149.41      3.44 o 
   2  -4   5       24.12       23.34      0.97 o 
   3  -4   5      574.84      563.73     10.50 o 
   4  -4   5      197.23      190.11      5.22 o 
   5  -4   5        0.86        1.30      0.48 o 
   6  -4   5      493.85      541.24     12.90 o 
   7  -4   5       72.28       73.95      2.44 o 
   8  -4   5       40.01       36.47      1.87 o 
  -7  -3   5       15.56       16.27      1.17 o 
  -6  -3   5       83.60       77.66      1.97 o 
  -5  -3   5      126.63      105.67      2.78 o 
  -4  -3   5      102.39       97.68      3.00 o 
  -3  -3   5       13.89       14.47      0.79 o 
  -2  -3   5      132.28      121.87      2.65 o 
  -1  -3   5        0.72        2.69      0.55 o 
   0  -3   5        5.76        5.42      0.93 o 
   1  -3   5        0.60        0.94      0.75 o 
   2  -3   5      284.51      276.40      5.29 o 
   3  -3   5      301.98      295.40      4.51 o 
   4  -3   5       31.47       32.48      1.44 o 
   5  -3   5       83.11       94.74      3.04 o 
   6  -3   5        1.05        0.09      0.40 o 
   7  -3   5       14.99       13.78      1.19 o 
   8  -3   5       62.21       55.88      1.91 o 
  -8  -2   5        3.76        3.16      0.38 o 
  -7  -2   5      440.36      422.67      6.29 o 
  -6  -2   5      338.56      332.66      6.57 o 
  -5  -2   5      542.73      496.88      7.08 o 
  -4  -2   5       29.02       23.96      1.03 o 
  -3  -2   5      400.53      356.86      4.79 o 
  -2  -2   5     1374.42     1331.50     31.04 o 
  -1  -2   5      170.61      172.64      4.66 o 
   0  -2   5      621.73      598.84     12.53 o 
   1  -2   5      399.49      410.35     30.86 o 
   2  -2   5     2851.71     3055.94     94.45 o 
   4  -2   5      150.84      145.26      4.86 o 
   5  -2   5      253.20      246.77      5.31 o 
   6  -2   5        4.21        4.83      0.68 o 
   7  -2   5      558.85      539.16      8.66 o 
   8  -2   5       45.16       36.63      1.67 o 
   9  -2   5      178.47      172.62      5.05 o 
  -8  -1   5        5.53        4.49      0.58 o 
  -7  -1   5       46.33       45.68      1.42 o 
  -6  -1   5       24.87       26.41      1.40 o 
  -5  -1   5      163.85      160.16      3.50 o 
  -4  -1   5     2505.58     2323.19     28.08 o 
  -3  -1   5       79.26       86.47      3.10 o 
  -2  -1   5       49.81       55.34      2.31 o 
  -1  -1   5     2791.80     2711.64     61.05 o 
   0  -1   5      643.38      647.51     13.33 o 
   1  -1   5     2900.93     2998.67    102.96 o 
   2  -1   5      132.14      129.20      4.53 o 
   3  -1   5     4665.88     4570.53    104.28 o 
   5  -1   5       36.82       38.78      2.26 o 
   6  -1   5      104.21       98.94      2.59 o 
   7  -1   5     1424.89     1446.38     20.92 o 
   8  -1   5       95.54       95.74      2.33 o 
   9  -1   5      632.55      622.12     10.94 o 
  -8   0   5        8.23       11.03      1.31 o 
  -7   0   5      378.07      375.26      5.85 o 
  -6   0   5      135.72      134.68      2.92 o 
  -5   0   5        1.92        1.39      0.45 o 
  -4   0   5     5335.30     4804.85     96.61 o 
  -3   0   5      392.90      404.19     10.12 o 
  -2   0   5     1000.03      988.69     29.18 o 
  -1   0   5      934.79      953.16     19.13 o 
   0   0   5     1837.93     1905.25     61.34 o 
   1   0   5      151.49      163.58      5.52 o 
   2   0   5       44.43       45.61      2.24 o 
   3   0   5       16.33       15.12      0.89 o 
   4   0   5     1281.59     1213.96     46.01 o 
   5   0   5      545.46      557.45     10.46 o 
   6   0   5      411.36      426.73      7.19 o 
   7   0   5      785.53      830.46     12.75 o 
   8   0   5      237.88      232.85      4.38 o 
   9   0   5       19.97       22.73      1.19 o 
  -8   1   5        0.97        0.94      0.40 o 
  -7   1   5      270.98      265.78      5.26 o 
  -6   1   5      255.08      256.93      8.19 o 
  -5   1   5     1749.06     1714.09     29.41 o 
  -4   1   5       85.42       84.75      3.35 o 
  -3   1   5       92.75       88.98      2.96 o 
  -2   1   5      432.11      440.21     15.34 o 
  -1   1   5     1192.68     1064.21     21.15 o 
   0   1   5     2719.54     2756.83     51.40 o 
   1   1   5       21.74       27.62      1.76 o 
   2   1   5      907.98      876.68     32.54 o 
   3   1   5      723.90      766.20     18.82 o 
   4   1   5      752.61      797.09     31.98 o 
   5   1   5       32.61       31.42      2.24 o 
   6   1   5      142.09      144.93      3.18 o 
   7   1   5      320.70      316.90      8.36 o 
   8   1   5      764.45      776.75     11.57 o 
   9   1   5       10.90       11.43      0.79 o 
  -8   2   5       37.95       37.95      1.52 o 
  -7   2   5        7.73        7.86      0.79 o 
  -6   2   5      309.04      308.03      6.95 o 
  -5   2   5      344.99      344.25      7.33 o 
  -3   2   5     1185.40     1154.37     26.62 o 
  -2   2   5      247.42      244.25      6.54 o 
  -1   2   5     1660.31     1746.44     33.78 o 
   0   2   5     1635.30     1780.48     33.88 o 
   1   2   5       44.00       37.76      2.90 o 
   2   2   5        1.29        0.75      0.50 o 
   3   2   5       26.98       29.95      5.33 o 
   4   2   5      346.57      395.93     18.14 o 
   5   2   5       27.97       18.14      2.06 o 
   6   2   5      587.51      599.18      7.82 o 
   7   2   5        0.91        2.80      1.10 o 
   8   2   5      183.80      181.61      5.02 o 
   9   2   5       22.12       23.75      0.88 o 
  10   2   5       12.13       12.72      1.12 o 
  -8   3   5      363.16      335.37      6.68 o 
  -7   3   5        9.53       14.11      2.14 o 
  -6   3   5        2.41        3.52      0.72 o 
  -5   3   5      587.36      579.19     11.09 o 
  -4   3   5        1.06        4.66      0.85 o 
  -3   3   5      232.47      216.05      5.80 o 
  -2   3   5      632.86      658.07     16.18 o 
  -1   3   5       81.85       72.92      2.39 o 
   0   3   5     1415.50     1495.61     28.61 o 
   1   3   5     2492.15     2713.39     76.40 o 
   2   3   5      465.12      494.67     10.94 o 
   3   3   5     1303.66     1435.89     34.19 o 
   4   3   5      961.46     1023.69     27.18 o 
   5   3   5      169.67      199.02      5.60 o 
   6   3   5       45.22       43.81      1.43 o 
   7   3   5      232.38      224.98      3.72 o 
   8   3   5      699.57      706.60      9.81 o 
   9   3   5      113.48      109.02      2.54 o 
  -8   4   5      332.41      328.16      6.47 o 
  -7   4   5       10.07        8.71      0.99 o 
  -6   4   5      155.15      163.28      4.32 o 
  -5   4   5     1218.71     1185.22     24.10 o 
  -4   4   5      974.69      979.47     15.72 o 
  -3   4   5       93.96       91.08      3.74 o 
  -2   4   5      910.64      977.50     24.97 o 
  -1   4   5     2849.42     3000.80     58.30 o 
   0   4   5      107.13      138.20      3.46 o 
   1   4   5     1338.34     1458.72     29.38 o 
   2   4   5     2412.77     2632.71     76.87 o 
   3   4   5     8263.31     8210.71    204.04 o 
   4   4   5      231.50      207.80      7.46 o 
   5   4   5     1650.52     1670.88     26.21 o 
   6   4   5      866.93      873.41     16.77 o 
   7   4   5       98.01       91.36      2.23 o 
   8   4   5        4.32        4.12      0.53 o 
   9   4   5      518.36      510.04      8.30 o 
  -7   5   5      132.11      139.71      5.61 o 
  -6   5   5      855.74      799.84     13.58 o 
  -5   5   5      136.68      134.40      3.81 o 
  -4   5   5     1681.47     1699.72     49.00 o 
  -3   5   5       11.57        8.75      0.76 o 
  -2   5   5     1819.16     2014.60     62.84 o 
  -1   5   5       57.11       58.50      5.24 o 
   0   5   5     1671.24     1723.46     29.29 o 
   1   5   5      193.33      206.53      5.70 o 
   2   5   5      472.64      550.41     14.85 o 
   3   5   5       18.03       18.70      1.50 o 
   4   5   5     5492.82     5614.77    191.32 o 
   5   5   5      177.84      179.40      5.58 o 
   6   5   5     1047.99     1091.41     24.16 o 
   7   5   5      649.10      644.61      9.83 o 
   8   5   5        0.68        1.00      0.33 o 
   9   5   5        0.19        0.99      0.94 o 
  -7   6   5      387.55      399.29     11.97 o 
  -6   6   5       18.16       17.57      1.26 o 
  -5   6   5      132.10      137.78      3.12 o 
  -4   6   5      293.74      285.87      6.52 o 
  -3   6   5        1.60        4.13      0.70 o 
  -2   6   5        1.15        1.08      0.38 o 
  -1   6   5      144.93      166.08      7.29 o 
   0   6   5        6.00        5.94      0.85 o 
   1   6   5      655.48      664.02     17.31 o 
   3   6   5      906.22      982.80     31.23 o 
   4   6   5     1034.82      934.35     15.17 o 
   5   6   5       67.46       57.86      3.15 o 
   6   6   5      201.58      195.94      6.83 o 
   7   6   5        1.32        5.00      1.74 o 
   8   6   5      161.77      172.25      7.11 o 
   9   6   5       64.97       61.34      2.10 o 
  -6   7   5      844.37      814.80     12.47 o 
  -5   7   5       72.02       64.17      1.91 o 
  -4   7   5      739.24      775.77     20.57 o 
  -3   7   5        9.13        6.56      0.85 o 
  -2   7   5        8.62       12.63      0.96 o 
  -1   7   5      117.17      112.41      2.82 o 
   0   7   5        4.98       12.58      0.76 o 
   1   7   5      423.74      401.95      7.40 o 
   2   7   5      308.64      340.95     18.91 o 
   3   7   5       88.91       95.09      2.35 o 
   4   7   5     1778.33     1685.63     23.66 o 
   5   7   5      663.31      637.50      9.19 o 
   6   7   5      556.69      587.77      8.90 o 
   7   7   5     2359.76     2343.21     35.12 o 
   8   7   5        2.29        3.32      0.54 o 
   9   7   5       35.11       36.99      1.38 o 
  -6   8   5       17.62       22.09      1.06 o 
  -5   8   5      200.65      206.09      4.83 o 
  -4   8   5      732.64      761.37     20.20 o 
  -3   8   5       52.31       53.47      2.24 o 
  -2   8   5      272.13      242.83      5.34 o 
  -1   8   5       93.34       85.39      2.47 o 
   0   8   5      485.34      484.92      6.79 o 
   1   8   5       32.56       26.46      1.21 o 
   2   8   5      105.72      108.40      2.79 o 
   3   8   5        0.75        0.95      0.44 o 
   4   8   5      632.97      641.15      9.96 o 
   5   8   5        5.28        8.37      0.92 o 
   6   8   5      101.00      112.81      2.82 o 
   7   8   5      229.05      238.49      4.57 o 
   8   8   5      503.05      492.53     11.97 o 
  -5   9   5       19.78       17.26      1.59 o 
  -4   9   5     1048.82     1099.13     28.05 o 
  -3   9   5      115.78      105.40      2.62 o 
  -2   9   5        0.01        0.43      0.38 o 
  -1   9   5     1240.12     1268.67     24.09 o 
   0   9   5      884.29      887.45     11.50 o 
   1   9   5      181.52      186.42      4.06 o 
   2   9   5      802.58      799.21     12.84 o 
   3   9   5       56.06       54.84      2.68 o 
   4   9   5      111.82      109.42      2.71 o 
   5   9   5      114.63      101.60      2.60 o 
   6   9   5       39.52       33.19      1.33 o 
   7   9   5      175.96      175.14      5.58 o 
   8   9   5      143.12      150.18      4.86 o 
  -4  10   5        0.05        0.56      0.56 o 
  -3  10   5      614.14      637.99     10.18 o 
  -2  10   5      433.30      472.06      8.01 o 
  -1  10   5      319.96      321.11      7.18 o 
   0  10   5      706.36      716.15     14.31 o 
   1  10   5       14.94       12.70      1.17 o 
   2  10   5     1301.36     1369.41     45.41 o 
   3  10   5     1812.70     1878.16     40.49 o 
   4  10   5        2.52        2.12      0.47 o 
   5  10   5       58.00       55.68      1.73 o 
   6  10   5       66.85       73.67      1.95 o 
   7  10   5        0.85        0.37      0.27 o 
  -3  11   5       60.76       56.42      1.47 o 
  -2  11   5      292.38      306.46      5.39 o 
  -1  11   5      669.20      657.43     10.53 o 
   0  11   5      145.34      154.29      5.98 o 
   1  11   5        0.86        1.31      0.53 o 
   2  11   5      383.37      368.84      7.73 o 
   3  11   5     1758.01     1775.90     32.79 o 
   4  11   5       17.14       18.11      1.17 o 
   5  11   5        4.56        3.71      0.75 o 
   6  11   5       19.82       17.61      1.59 o 
  -1  12   5       30.87       31.34      1.32 o 
   0  12   5      272.22      264.43      5.88 o 
   1  12   5        1.58        2.08      0.75 o 
   2  12   5       10.72       10.35      1.40 o 
   3  12   5      387.97      398.36     12.34 o 
   4  12   5       43.10       47.32      1.70 o 
  -2  -8   6       27.12       22.63      1.50 o 
  -1  -8   6        2.80        4.11      0.94 o 
   0  -8   6        5.15        6.96      0.72 o 
   1  -8   6       54.63       48.53      1.72 o 
   2  -8   6       86.58       78.06      2.43 o 
  -4  -7   6       53.90       54.75      1.43 o 
  -3  -7   6      275.30      266.09      4.74 o 
  -2  -7   6        3.10        3.65      0.52 o 
  -1  -7   6      151.57      146.37      3.20 o 
   0  -7   6        7.96       10.44      0.69 o 
   1  -7   6      152.97      148.48      2.91 o 
   2  -7   6       64.45       61.60      1.75 o 
   3  -7   6       38.81       35.69      1.21 o 
   4  -7   6        2.05        2.86      0.65 o 
  -5  -6   6       20.74       26.22      1.00 o 
  -4  -6   6       73.60       90.77      2.29 o 
  -3  -6   6      163.46      164.73      3.52 o 
  -2  -6   6       39.60       44.51      1.57 o 
  -1  -6   6       98.53       96.66      1.85 o 
   0  -6   6      242.88      254.48      4.02 o 
   1  -6   6      127.57      126.86      2.87 o 
   2  -6   6        2.37        5.80      1.28 o 
   3  -6   6      133.86      128.02      2.87 o 
   4  -6   6       14.22        8.64      0.71 o 
   5  -6   6       91.35      100.44      2.22 o 
  -6  -5   6        9.50       11.11      0.71 o 
  -5  -5   6       63.49       66.21      1.86 o 
  -4  -5   6      144.49      127.52      3.01 o 
  -3  -5   6      279.77      294.64      5.60 o 
  -2  -5   6       17.92       15.70      1.13 o 
  -1  -5   6     1229.26     1218.34     16.82 o 
   0  -5   6      679.57      661.71     11.32 o 
   1  -5   6      187.48      187.67      3.46 o 
   2  -5   6      299.11      277.93      6.15 o 
   3  -5   6     1320.50     1398.32     19.93 o 
   4  -5   6       31.56       33.66      1.36 o 
   5  -5   6       91.57       76.30      2.05 o 
   6  -5   6      950.29      945.52     16.05 o 
  -6  -4   6       22.06       19.05      0.96 o 
  -5  -4   6      882.63      843.88     13.23 o 
  -4  -4   6      134.54      145.02      3.41 o 
  -3  -4   6      110.71      102.70      3.86 o 
  -1  -4   6      280.93      274.19      5.48 o 
   0  -4   6      720.06      694.06      9.19 o 
   1  -4   6     1103.10     1113.64     14.67 o 
   3  -4   6     1153.75     1178.84     16.98 o 
   4  -4   6     1672.53     1713.40     23.97 o 
   5  -4   6        2.05        3.06      0.57 o 
   6  -4   6       15.71       16.83      1.87 o 
  -7  -3   6      801.93      721.90     19.08 o 
  -6  -3   6       22.22       25.35      1.13 o 
  -5  -3   6      311.40      303.30      5.70 o 
  -4  -3   6      134.83      148.50      3.44 o 
  -3  -3   6      135.67      131.08      2.52 o 
  -2  -3   6     1075.45     1062.71     15.99 o 
  -1  -3   6        6.55        7.58      0.74 o 
   0  -3   6      892.03      867.68     11.13 o 
   1  -3   6      280.48      273.30      5.41 o 
   2  -3   6       82.77       83.92      1.96 o 
   3  -3   6      272.87      270.60      5.16 o 
   4  -3   6      256.45      271.57      5.02 o 
   5  -3   6      434.89      417.76      7.00 o 
   6  -3   6      726.38      690.11     17.21 o 
   7  -3   6       12.41       12.53      1.50 o 
   8  -3   6      320.67      328.22      8.42 o 
  -7  -2   6       12.65       11.78      1.50 o 
  -6  -2   6      220.84      217.52      3.29 o 
  -5  -2   6      121.21      129.83      2.78 o 
  -4  -2   6      377.19      378.77      6.37 o 
  -3  -2   6      155.70      148.70      2.80 o 
  -2  -2   6      875.13      845.28     11.27 o 
  -1  -2   6      490.18      486.13      9.64 o 
   0  -2   6       70.06       63.35      2.11 o 
   1  -2   6       52.16       48.77      1.64 o 
   2  -2   6       48.07       44.78      1.30 o 
   3  -2   6     3009.78     2882.19     38.92 o 
   4  -2   6      632.92      615.56     11.41 o 
   5  -2   6     1664.89     1636.25     37.03 o 
   6  -2   6      522.25      573.97     14.96 o 
   7  -2   6      366.47      335.12      7.11 o 
   8  -2   6        0.51        1.39      0.75 o 
  -7  -1   6     1162.63     1142.68     20.90 o 
  -6  -1   6       46.44       39.26      1.57 o 
  -5  -1   6      684.25      640.15     10.85 o 
  -3  -1   6      250.95      258.89      4.15 o 
  -2  -1   6      122.05      127.10      2.67 o 
  -1  -1   6      794.01      782.69     26.37 o 
   0  -1   6      710.48      691.84     15.13 o 
   1  -1   6       35.86       41.14      2.99 o 
   2  -1   6      485.54      485.88     16.83 o 
   3  -1   6      152.33      154.76      4.10 o 
   4  -1   6      624.75      586.89     10.31 o 
   5  -1   6     2324.41     2267.36     31.06 o 
   6  -1   6       29.14       24.43      1.52 o 
   7  -1   6       45.40       51.02      1.73 o 
   8  -1   6      144.74      142.13      2.95 o 
   9  -1   6      188.05      162.90      4.68 o 
  -8   0   6       13.39       11.78      1.12 o 
  -7   0   6       44.18       44.26      1.93 o 
  -6   0   6       38.03       36.59      2.02 o 
  -5   0   6      276.67      272.81      5.01 o 
  -4   0   6     1242.46     1182.45     16.91 o 
  -3   0   6       63.38       62.39      1.53 o 
  -2   0   6       84.86       79.65      6.55 o 
  -1   0   6     2330.25     2167.91     51.79 o 
   0   0   6     3133.82     3095.27     57.99 o 
   1   0   6      891.32      958.39     28.15 o 
   2   0   6      969.68     1035.93     30.48 o 
   3   0   6       60.24       58.35      2.81 o 
   4   0   6      853.70      794.67     11.74 o 
   5   0   6       84.46       89.35      2.90 o 
   6   0   6       24.42       30.52      3.62 o 
   7   0   6      226.88      224.70      6.36 o 
   8   0   6        0.03        0.51      0.35 o 
   9   0   6       18.76       23.77      1.11 o 
  -8   1   6       64.09       60.78      2.43 o 
  -7   1   6        0.85        1.82      0.61 o 
  -6   1   6       50.93       46.49      2.29 o 
  -5   1   6       76.36       72.63      2.10 o 
  -4   1   6       58.23       59.90      2.06 o 
  -3   1   6     1366.06     1283.95     24.96 o 
  -2   1   6     1258.59     1294.27     29.98 o 
  -1   1   6      469.58      501.86     15.06 o 
   0   1   6     5057.58     4798.10     88.60 o 
   1   1   6      349.51      351.59     10.40 o 
   2   1   6      575.02      571.94     15.22 o 
   3   1   6      490.81      461.66     12.32 o 
   4   1   6     1092.63      979.81     25.43 o 
   5   1   6      491.17      474.50      9.13 o 
   6   1   6      161.15      154.89      4.13 o 
   7   1   6      740.55      779.55     14.19 o 
   8   1   6       25.75       23.72      1.15 o 
   9   1   6      165.14      160.80      3.01 o 
  -8   2   6        0.47        0.37      0.26 o 
  -7   2   6      839.48      842.73     13.35 o 
  -6   2   6       10.34       11.74      1.22 o 
  -5   2   6       41.63       40.78      1.49 o 
  -4   2   6     1367.14     1356.23     22.75 o 
  -3   2   6      287.73      260.11      4.63 o 
  -2   2   6      153.92      159.20      4.89 o 
  -1   2   6     2773.07     2841.83    100.24 o 
   0   2   6     2456.60     2404.27     45.48 o 
   1   2   6      141.84      140.27      5.32 o 
   2   2   6      984.60      958.58     33.57 o 
   3   2   6     3566.33     3798.21     87.72 o 
   4   2   6       46.39       42.64      2.62 o 
   5   2   6      363.26      384.33     11.60 o 
   6   2   6     1042.20     1058.73     28.05 o 
   7   2   6       11.79       12.40      1.01 o 
   8   2   6      756.43      740.67     10.31 o 
   9   2   6       31.12       32.17      1.78 o 
  -8   3   6      605.96      546.48     13.09 o 
  -7   3   6      246.01      242.87      4.70 o 
  -6   3   6        5.13        5.17      1.07 o 
  -5   3   6        0.10        0.42      0.34 o 
  -4   3   6     1773.65     1677.66     27.78 o 
  -3   3   6       18.79       17.48      0.82 o 
  -2   3   6       60.37       69.38      2.71 o 
  -1   3   6      269.68      303.74      7.24 o 
   0   3   6     3869.08     3889.73     72.26 o 
   1   3   6      638.07      676.63     17.97 o 
   2   3   6        3.84        1.25      0.68 o 
   3   3   6      904.41      887.79     34.97 o 
   4   3   6      380.03      372.92     11.03 o 
   5   3   6      774.63      785.12     21.13 o 
   6   3   6        0.48        0.28      0.47 o 
   7   3   6     1118.55     1173.06     35.38 o 
   8   3   6       91.66       87.67      2.40 o 
   9   3   6       63.23       56.60      1.69 o 
  -7   4   6      210.67      206.40      4.71 o 
  -6   4   6      186.33      181.49      5.13 o 
  -5   4   6      544.69      568.94      9.93 o 
  -4   4   6      127.85      130.74      3.91 o 
  -3   4   6      101.38       94.01      2.39 o 
  -2   4   6      267.13      285.02     10.66 o 
  -1   4   6       99.27      109.22      5.24 o 
   0   4   6     1031.64     1014.73     18.02 o 
   1   4   6      238.94      267.25      7.07 o 
   2   4   6      513.25      539.92     14.79 o 
   3   4   6      733.50      772.03     24.69 o 
   4   4   6        0.14        0.75      0.75 o 
   5   4   6       27.04       24.37      1.38 o 
   6   4   6      287.70      301.92     14.35 o 
   7   4   6      950.03      957.07     16.67 o 
   8   4   6      607.36      645.38     10.53 o 
   9   4   6       22.18       22.64      1.45 o 
  -7   5   6       55.63       52.93      2.81 o 
  -6   5   6       22.39       19.17      1.21 o 
  -5   5   6       13.21       14.07      1.30 o 
  -4   5   6      957.01      971.34     22.44 o 
  -3   5   6      285.62      302.93      6.79 o 
  -2   5   6       86.48       83.75      3.23 o 
  -1   5   6      647.58      691.42     23.38 o 
   0   5   6       52.19       49.84      2.22 o 
   1   5   6      275.84      275.60      7.38 o 
   2   5   6      111.04      113.52      5.42 o 
   3   5   6       26.71       25.06      1.87 o 
   4   5   6      125.66      123.61      3.30 o 
   5   5   6        4.05        3.01      0.58 o 
   6   5   6        3.07        3.78      0.89 o 
   7   5   6     1328.23     1380.92     48.24 o 
   8   5   6       99.95       99.57      2.54 o 
   9   5   6      298.57      300.20      5.18 o 
  -7   6   6      579.91      552.46     15.52 o 
  -6   6   6      228.21      225.72      5.19 o 
  -5   6   6      152.53      158.08      4.21 o 
  -4   6   6      540.46      584.57     11.87 o 
  -3   6   6        3.87        5.09      0.94 o 
  -2   6   6      142.47      142.49      3.96 o 
  -1   6   6      157.99      161.08      8.65 o 
   0   6   6      118.73      115.81      4.23 o 
   1   6   6        1.64        3.93      1.12 o 
   2   6   6       32.45       47.88      3.18 o 
   3   6   6       41.89       36.41      1.62 o 
   4   6   6     1285.59     1123.30     28.51 o 
   5   6   6      183.82      184.77      5.81 o 
   6   6   6       32.53       31.59      6.17 o 
   7   6   6      772.55      809.16     19.07 o 
   8   6   6      146.67      156.83      4.26 o 
   9   6   6       86.73       88.16      2.56 o 
  -6   7   6       94.17       98.27      2.69 o 
  -5   7   6       81.36       93.65      2.84 o 
  -4   7   6       12.57        9.16      1.31 o 
  -3   7   6      102.15      110.31      3.35 o 
  -2   7   6      184.57      174.13      3.86 o 
  -1   7   6      439.53      422.68      7.70 o 
   0   7   6      593.85      610.66      8.25 o 
   1   7   6      150.24      154.14      4.72 o 
   2   7   6      109.09      110.96      2.79 o 
   3   7   6      117.59      110.23      3.26 o 
   4   7   6       61.20       62.55      2.32 o 
   5   7   6       90.35       73.71      3.86 o 
   6   7   6       63.36       57.03      3.26 o 
   7   7   6      321.20      344.80      7.61 o 
   8   7   6       97.31      100.25      2.96 o 
   9   7   6      203.95      199.92      4.47 o 
  -5   8   6       77.64       79.67      3.37 o 
  -4   8   6     1551.83     1577.53     39.46 o 
  -3   8   6      285.85      309.57      6.99 o 
  -2   8   6       14.31       18.89      1.09 o 
  -1   8   6     1782.75     1721.35     27.10 o 
   0   8   6      914.49      901.96     11.68 o 
   1   8   6      204.46      196.52      6.75 o 
   2   8   6      227.69      212.68      4.42 o 
   3   8   6      265.06      252.53      4.93 o 
   4   8   6      142.70      139.87      3.64 o 
   5   8   6      328.88      318.05      5.67 o 
   6   8   6       53.53       57.44      1.60 o 
   7   8   6     1006.82     1015.27     15.19 o 
   8   8   6      126.16      126.08      3.30 o 
  -5   9   6        2.83        2.43      0.56 o 
  -4   9   6      451.21      468.40      9.19 o 
  -3   9   6      311.47      301.02      6.73 o 
  -2   9   6       27.86       32.17      2.24 o 
  -1   9   6     1087.77     1123.54     23.34 o 
   0   9   6     1996.62     1953.66     23.83 o 
   1   9   6      397.44      401.83      7.60 o 
   2   9   6      341.73      332.54      8.64 o 
   3   9   6      421.81      446.16      7.68 o 
   4   9   6       46.07       50.21      2.18 o 
   5   9   6      120.01      122.80      2.86 o 
   6   9   6       14.23        9.74      0.81 o 
   7   9   6       39.15       49.56      1.82 o 
   8   9   6      254.34      265.76      7.67 o 
  -4  10   6      260.76      271.38      5.62 o 
  -3  10   6        2.06        2.74      0.53 o 
  -2  10   6       80.37       92.03      2.90 o 
  -1  10   6        7.93       10.30      0.85 o 
   0  10   6      146.99      159.46      5.24 o 
   1  10   6       13.85       14.53      1.30 o 
   2  10   6      170.98      172.34      4.34 o 
   3  10   6      857.01      887.29     16.28 o 
   4  10   6      490.67      505.12     10.08 o 
   5  10   6     1587.55     1610.35     22.63 o 
   6  10   6       24.28       23.27      1.64 o 
   7  10   6        0.21        0.00      0.37 o 
  -3  11   6        1.85        3.37      0.75 o 
  -2  11   6      288.97      298.30      8.60 o 
  -1  11   6        3.39        2.23      0.53 o 
   0  11   6      160.72      161.21      6.17 o 
   1  11   6       20.17       18.89      1.87 o 
   2  11   6      370.17      379.62      7.92 o 
   3  11   6       46.53       51.81      2.10 o 
   4  11   6      243.49      252.78      5.91 o 
   5  11   6        0.14        1.59      0.53 o 
   6  11   6      507.91      488.13     12.90 o 
  -1  12   6       36.93       40.40      2.06 o 
   0  12   6       66.42       65.32      2.12 o 
   1  12   6       16.50       18.52      1.50 o 
   2  12   6       25.13       21.69      1.17 o 
   3  12   6      124.84      125.54      3.27 o 
   4  12   6       17.63       14.54      1.12 o 
  -2  -7   7      227.49      216.57      6.73 o 
  -1  -7   7        2.50        2.45      0.53 o 
   0  -7   7        0.13        0.84      0.28 o 
   1  -7   7        9.84        9.89      0.55 o 
   2  -7   7      446.96      421.71      7.09 o 
  -3  -6   7        3.07        3.08      0.46 o 
  -2  -6   7        3.65        4.62      0.45 o 
  -1  -6   7        3.42        2.42      0.46 o 
   0  -6   7        0.81        1.34      0.34 o 
   1  -6   7      128.99      125.69      2.33 o 
   2  -6   7       18.85       17.49      0.97 o 
   3  -6   7       90.84       90.49      2.11 o 
   4  -6   7       44.11       42.67      1.57 o 
  -5  -5   7      144.79      146.49      3.49 o 
  -4  -5   7       11.82       10.92      0.79 o 
  -3  -5   7        5.93        7.53      0.74 o 
  -2  -5   7      913.58      895.37     13.91 o 
  -1  -5   7       85.92       92.04      2.39 o 
   0  -5   7       45.37       49.97      1.38 o 
   1  -5   7        6.87        7.75      1.08 o 
   2  -5   7      153.55      162.23      3.41 o 
   3  -5   7      152.66      151.42      4.13 o 
   4  -5   7       71.49       84.25      2.18 o 
   5  -5   7      178.80      172.14      3.96 o 
   6  -5   7      261.74      229.66      6.17 o 
  -5  -4   7      198.39      218.60      5.00 o 
  -4  -4   7       46.58       47.59      2.90 o 
  -3  -4   7      296.81      265.07      5.23 o 
  -2  -4   7       32.31       38.87      1.53 o 
  -1  -4   7       39.64       31.30      1.38 o 
   0  -4   7       43.58       43.19      1.31 o 
   1  -4   7     1957.33     1984.83     25.00 o 
   2  -4   7      379.38      387.53      6.56 o 
   3  -4   7      502.07      529.34      8.49 o 
   4  -4   7        5.82        7.35      0.76 o 
   5  -4   7       26.29       35.30      1.59 o 
   6  -4   7       58.69       63.23      1.98 o 
   7  -4   7     1455.31     1354.41     29.55 o 
  -6  -3   7        0.42        0.49      0.31 o 
  -5  -3   7       26.07       31.76      2.43 o 
  -4  -3   7      843.05      913.30     17.25 o 
  -3  -3   7      242.46      213.86      5.34 o 
  -2  -3   7      232.59      219.61      4.70 o 
  -1  -3   7      571.78      557.06     12.39 o 
   0  -3   7      214.34      210.02      3.52 o 
   1  -3   7      603.31      577.11     10.02 o 
   2  -3   7       36.65       37.47      1.30 o 
   3  -3   7        0.05        0.15      0.35 o 
   4  -3   7     1555.53     1601.47     22.60 o 
   5  -3   7       19.47       22.19      1.62 o 
   6  -3   7       82.51       96.66      3.74 o 
   7  -3   7       11.11       12.16      1.31 o 
  -6  -2   7        0.15        0.54      0.40 o 
  -5  -2   7      130.12      138.96      3.29 o 
  -4  -2   7       71.00       83.50      2.50 o 
  -3  -2   7      733.40      752.67     11.03 o 
  -2  -2   7       88.58       98.53      2.52 o 
  -1  -2   7       12.74       11.06      0.97 o 
   0  -2   7       57.95       57.88      1.50 o 
   1  -2   7      736.70      730.12     14.81 o 
   2  -2   7     1292.81     1296.40     16.84 o 
   3  -2   7       57.52       64.12      2.95 o 
   4  -2   7     1635.44     1658.34     23.32 o 
   5  -2   7       52.58       52.57      2.12 o 
   6  -2   7      171.81      182.53      6.36 o 
   7  -2   7       27.38       17.58      1.87 o 
   8  -2   7       20.10       26.19      1.22 o 
  -7  -1   7       10.84        9.35      0.94 o 
  -6  -1   7       54.16       51.39      2.07 o 
  -5  -1   7        1.28        1.45      0.50 o 
  -4  -1   7      827.60      845.14     13.77 o 
  -3  -1   7      644.35      607.02     10.01 o 
  -2  -1   7      126.03      138.43      2.89 o 
  -1  -1   7      258.26      241.67      4.22 o 
   0  -1   7       60.63       63.86      1.92 o 
   1  -1   7       33.07       34.34      1.42 o 
   2  -1   7      668.65      655.73     11.31 o 
   3  -1   7      185.85      179.55      3.19 o 
   4  -1   7      223.15      222.07      4.34 o 
   5  -1   7        3.95        3.10      0.57 o 
   6  -1   7      682.56      668.42     12.34 o 
   7  -1   7     1474.57     1530.55     25.55 o 
   8  -1   7      150.85      147.29      2.84 o 
  -7   0   7        4.71        4.23      0.66 o 
  -6   0   7        0.21        0.79      0.56 o 
  -5   0   7       13.14       12.30      1.05 o 
  -4   0   7     1060.04     1030.21     18.49 o 
  -3   0   7     1170.39     1148.08     16.11 o 
  -2   0   7      145.45      150.30      3.02 o 
  -1   0   7       21.79       17.26      0.91 o 
   0   0   7        6.45       10.22      0.94 o 
   1   0   7      628.06      640.67     13.75 o 
   2   0   7       18.90       17.22      1.57 o 
   3   0   7     1039.81      994.35     11.69 o 
   4   0   7      247.75      222.91      4.36 o 
   5   0   7      709.32      744.32     13.63 o 
   6   0   7       14.93       13.59      1.32 o 
   7   0   7      227.60      219.91      7.01 o 
   8   0   7      408.22      431.88      6.78 o 
  -7   1   7       47.25       42.75      1.38 o 
  -6   1   7       10.97        9.57      1.05 o 
  -5   1   7        9.14       10.63      0.96 o 
  -4   1   7      306.66      316.88      6.56 o 
  -3   1   7      195.83      184.18      3.63 o 
  -2   1   7       37.06       41.19      3.36 o 
  -1   1   7      104.82       96.84      5.85 o 
   0   1   7     2138.17     2230.78     49.79 o 
   1   1   7      286.76      303.91     11.97 o 
   2   1   7       77.01       65.83      3.74 o 
   3   1   7     4677.13     4462.29     66.32 o 
   4   1   7      611.81      578.03      8.91 o 
   5   1   7      517.91      493.11      9.59 o 
   6   1   7        4.80        4.97      0.85 o 
   7   1   7      122.44      122.07      3.49 o 
   8   1   7       80.49       83.88      2.11 o 
   9   1   7      438.43      425.66      6.33 o 
  -7   2   7      161.32      160.13      3.29 o 
  -6   2   7      169.34      171.19      3.80 o 
  -5   2   7       91.92       97.47      2.77 o 
  -4   2   7      228.02      228.94      5.17 o 
  -3   2   7        1.92        2.09      0.40 o 
  -2   2   7      202.73      212.87      4.56 o 
  -1   2   7      171.97      174.11      3.81 o 
   0   2   7     2564.41     2521.65     55.94 o 
   1   2   7       41.86       43.58      3.18 o 
   2   2   7      287.73      323.73     11.97 o 
   3   2   7      283.64      279.58     12.90 o 
   4   2   7      894.75      863.34     16.13 o 
   5   2   7      134.14      135.59      5.61 o 
   6   2   7      921.98      929.69     25.06 o 
   7   2   7       13.41       12.84      1.32 o 
   8   2   7       21.00       20.85      1.11 o 
   9   2   7        8.50        8.27      0.79 o 
  -7   3   7      218.68      218.76      4.79 o 
  -6   3   7      182.94      189.90      4.06 o 
  -5   3   7        8.91        7.80      0.85 o 
  -4   3   7       79.08       78.60      2.50 o 
  -3   3   7     1852.78     1801.84     26.09 o 
  -2   3   7     1597.38     1578.59     25.55 o 
  -1   3   7      717.28      690.00     22.26 o 
   0   3   7       16.23       15.68      1.96 o 
   1   3   7      207.93      264.45     10.66 o 
   2   3   7      140.15      167.57      7.11 o 
   3   3   7     2255.05     2274.32     80.05 o 
   4   3   7      150.23      128.93      3.56 o 
   5   3   7        9.74        7.48      1.50 o 
   6   3   7      682.19      753.70     15.06 o 
   7   3   7       69.78       85.51      3.03 o 
   8   3   7      517.28      513.41     10.88 o 
   9   3   7        2.02        3.38      0.46 o 
  -7   4   7      146.60      143.55      3.41 o 
  -6   4   7       88.57       86.71      2.34 o 
  -5   4   7      372.02      398.23      7.35 o 
  -4   4   7        4.77        7.15      2.24 o 
  -3   4   7       71.12       61.11      1.83 o 
  -2   4   7      910.29      918.99     15.51 o 
  -1   4   7      240.91      243.54      7.33 o 
   0   4   7       52.51       60.23      2.84 o 
   1   4   7     1153.11     1175.43     38.34 o 
   2   4   7        3.52        6.39      0.85 o 
   3   4   7      673.22      651.98     21.98 o 
   4   4   7      737.78      798.76     12.16 o 
   5   4   7      943.28      898.09     16.72 o 
   6   4   7       32.12       43.86      2.90 o 
   7   4   7     1361.34     1395.70     23.53 o 
   8   4   7        0.03        0.34      0.38 o 
   9   4   7      247.78      253.67      4.52 o 
  -7   5   7       49.54       51.06      2.43 o 
  -6   5   7      374.43      358.36      5.93 o 
  -5   5   7        4.75        3.55      0.70 o 
  -4   5   7       70.29       83.47      2.47 o 
  -3   5   7      176.43      158.45      4.39 o 
  -2   5   7       90.08      105.87      3.27 o 
  -1   5   7      645.06      655.80     13.88 o 
   0   5   7        8.80       16.87      1.16 o 
   1   5   7      186.12      175.23      4.90 o 
   2   5   7      496.54      528.64      9.05 o 
   3   5   7      146.72      157.40      4.25 o 
   4   5   7     3417.27     3098.45     43.14 o 
   5   5   7        6.20        6.05      1.16 o 
   6   5   7      275.67      304.15      6.60 o 
   7   5   7      167.46      184.79      4.59 o 
   8   5   7      149.67      149.04      3.32 o 
   9   5   7        1.86        3.41      0.46 o 
  -6   6   7       53.84       57.12      2.15 o 
  -5   6   7       18.99       12.89      1.12 o 
  -4   6   7      486.66      519.69     10.88 o 
  -3   6   7      617.81      653.83     17.95 o 
  -2   6   7      237.46      226.23      4.71 o 
  -1   6   7      262.97      270.07      7.39 o 
   0   6   7      716.02      700.31     10.48 o 
   1   6   7        0.81        2.28      0.61 o 
   2   6   7       66.33       68.83      2.65 o 
   3   6   7      148.57      149.86      4.36 o 
   4   6   7      921.20      854.46     18.77 o 
   5   6   7      587.76      600.07      9.27 o 
   6   6   7      582.80      585.49     10.97 o 
   7   6   7      574.34      575.86     10.62 o 
   8   6   7       52.24       52.44      1.98 o 
   9   6   7        5.47        5.08      0.65 o 
  -6   7   7       15.82       11.30      0.85 o 
  -5   7   7        0.27        0.72      0.45 o 
  -4   7   7     1591.53     1474.96     27.25 o 
  -3   7   7      115.54      109.25      3.35 o 
  -2   7   7       41.54       35.42      1.83 o 
  -1   7   7       69.97       67.96      3.10 o 
   0   7   7      153.89      144.78      2.71 o 
   1   7   7       54.20       49.10      1.65 o 
   2   7   7        1.32        2.10      0.67 o 
   3   7   7      291.29      281.36      6.45 o 
   4   7   7     1011.16      954.20     22.68 o 
   5   7   7      156.25      147.51      7.22 o 
   6   7   7      889.90      846.44     19.65 o 
   7   7   7       46.54       49.35      3.78 o 
   8   7   7      158.20      156.33      3.87 o 
   9   7   7       37.04       37.83      1.38 o 
  -5   8   7        4.11        5.98      0.94 o 
  -4   8   7        7.76       14.77      1.68 o 
  -3   8   7      292.50      284.58      6.48 o 
  -2   8   7      239.96      235.20      5.74 o 
  -1   8   7     1771.91     1775.52     27.82 o 
   0   8   7      361.35      354.60      5.29 o 
   1   8   7      179.15      175.38      4.08 o 
   2   8   7      249.28      240.05      4.88 o 
   3   8   7      386.54      374.47     10.55 o 
   4   8   7      148.10      154.64      4.53 o 
   5   8   7       29.70       26.07      2.04 o 
   6   8   7      404.42      390.24     17.03 o 
   7   8   7      134.30      130.65      3.53 o 
   8   8   7      124.21      117.47      3.09 o 
  -5   9   7        6.78        7.85      0.94 o 
  -4   9   7        7.69        9.16      1.12 o 
  -3   9   7        9.46        8.75      0.99 o 
  -2   9   7      219.55      214.08      5.27 o 
  -1   9   7      469.51      448.43      9.42 o 
   0   9   7     2012.46     1920.24     58.93 o 
   1   9   7      888.79      860.55     14.41 o 
   2   9   7      335.25      338.89      6.31 o 
   3   9   7     2632.92     2480.84     40.36 o 
   4   9   7       64.05       68.11      2.44 o 
   5   9   7      148.22      133.80      2.97 o 
   6   9   7        6.56       10.18      0.91 o 
   7   9   7        6.91        6.02      0.94 o 
  -3  10   7      155.11      170.75      5.61 o 
  -2  10   7        0.85        1.12      0.45 o 
  -1  10   7       24.66       23.56      1.35 o 
   0  10   7       44.10       54.87      2.16 o 
   1  10   7      399.64      390.25      8.30 o 
   2  10   7        9.44       11.81      1.15 o 
   3  10   7        0.20        0.14      0.32 o 
   4  10   7       83.32       84.48      2.71 o 
   5  10   7      379.49      382.66      7.84 o 
   6  10   7     1760.46     1686.50     24.51 o 
   7  10   7      384.15      417.99     21.32 o 
  -2  11   7       45.39       47.78      3.18 o 
  -1  11   7       35.04       44.32      1.70 o 
   0  11   7      185.85      190.01      6.92 o 
   1  11   7     1074.70     1053.12     28.24 o 
   2  11   7       18.52       16.04      1.17 o 
   3  11   7     1016.13     1013.65     19.30 o 
   4  11   7       29.95       25.00      1.27 o 
   5  11   7       23.92       26.74      1.27 o 
   1  12   7        0.47        0.56      0.56 o 
   2  12   7       11.82       12.58      0.99 o 
   3  12   7       42.00       38.15      2.24 o 
  -2  -6   8      114.93      105.85      3.93 o 
  -1  -6   8      105.99      110.67      2.74 o 
   0  -6   8       27.27       30.30      1.87 o 
   1  -6   8        3.62        3.06      0.43 o 
   2  -6   8       21.82       19.45      0.70 o 
   3  -6   8      114.22      103.61      3.74 o 
  -3  -5   8       22.67       19.29      1.40 o 
  -2  -5   8       90.94       92.02      2.61 o 
  -1  -5   8      412.92      422.03      8.12 o 
   0  -5   8      130.79      138.91      3.59 o 
   1  -5   8      174.16      178.72      3.41 o 
   2  -5   8        0.26        0.69      0.32 o 
   3  -5   8       60.72       63.26      1.72 o 
   4  -5   8      560.99      592.57     10.54 o 
  -4  -4   8      110.95      125.66      3.37 o 
  -3  -4   8       78.82       82.71      2.56 o 
  -2  -4   8      396.81      428.09     10.01 o 
  -1  -4   8      587.69      577.92     13.56 o 
   0  -4   8      146.09      149.24      5.24 o 
   1  -4   8      237.78      245.89      4.59 o 
   2  -4   8       20.32       19.55      1.22 o 
   3  -4   8       93.43       94.85      2.44 o 
   4  -4   8       47.21       46.38      1.87 o 
   5  -4   8       78.43       78.44      2.31 o 
   6  -4   8       27.20       35.35      1.87 o 
  -5  -3   8       34.46       27.39      1.25 o 
  -4  -3   8     1991.77     1931.64     34.11 o 
  -3  -3   8      143.33      152.53      4.09 o 
  -2  -3   8        7.73        9.39      1.31 o 
  -1  -3   8      850.23      862.00     16.32 o 
   0  -3   8      138.26      137.27      5.42 o 
   1  -3   8       19.85       21.28      1.33 o 
   2  -3   8     3347.18     3467.80     46.67 o 
   3  -3   8      259.49      273.85      5.09 o 
   4  -3   8       13.02       12.66      0.97 o 
   5  -3   8        4.22        6.55      1.40 o 
   6  -3   8       73.26       75.15      2.25 o 
   7  -3   8      358.87      374.42      9.16 o 
  -5  -2   8      370.46      353.63      6.16 o 
  -4  -2   8      355.36      332.32      6.09 o 
  -3  -2   8        7.96       17.74      2.24 o 
  -2  -2   8      154.03      162.52      4.41 o 
  -1  -2   8        4.11        4.40      0.73 o 
   0  -2   8       66.07       56.54      2.81 o 
   1  -2   8      398.23      405.13      9.35 o 
   2  -2   8        1.77        1.77      0.41 o 
   3  -2   8       72.63       77.21      2.22 o 
   4  -2   8       94.90      101.21      2.62 o 
   5  -2   8      561.32      578.47     10.94 o 
   6  -2   8       95.88      107.79      2.97 o 
   7  -2   8       76.31       81.54      3.18 o 
  -6  -1   8        2.92        0.91      0.27 o 
  -5  -1   8        0.06        0.05      0.45 o 
  -4  -1   8      251.01      237.18      4.86 o 
  -3  -1   8      695.73      683.42     11.41 o 
  -2  -1   8      182.86      164.72      3.33 o 
  -1  -1   8     1628.26     1652.86     26.91 o 
   0  -1   8      222.42      212.22      3.64 o 
   1  -1   8       22.37       21.97      1.29 o 
   2  -1   8      734.84      743.00     10.29 o 
   3  -1   8       47.78       50.08      2.13 o 
   4  -1   8      239.38      244.19      6.92 o 
   5  -1   8      886.69      897.81     16.83 o 
   6  -1   8      121.90      120.63      4.68 o 
   7  -1   8       48.00       47.50      2.43 o 
   8  -1   8      489.06      459.33     11.03 o 
  -6   0   8      118.08      112.50      3.19 o 
  -5   0   8       52.52       54.86      2.20 o 
  -4   0   8       12.46       14.32      1.09 o 
  -3   0   8      220.38      246.03     10.29 o 
  -2   0   8       40.18       31.25      1.25 o 
  -1   0   8       92.99       91.80      2.63 o 
   0   0   8     2003.02     1968.77     24.53 o 
   1   0   8       22.04       24.87      2.15 o 
   2   0   8       19.94       23.18      1.28 o 
   3   0   8       44.46       45.70      2.48 o 
   4   0   8        0.03        0.72      0.40 o 
   5   0   8      747.85      745.70     11.33 o 
   6   0   8      145.39      147.50      3.96 o 
   7   0   8      262.21      256.62      5.54 o 
   8   0   8      254.78      280.29      4.56 o 
  -6   1   8      263.90      255.59      4.79 o 
  -5   1   8      159.74      163.80      3.69 o 
  -4   1   8        7.56       10.25      3.65 o 
  -3   1   8       13.64       14.80      0.88 o 
  -2   1   8       40.17       38.37      1.81 o 
  -1   1   8      251.56      237.81     10.86 o 
   0   1   8      163.60      169.60      3.91 o 
   1   1   8       63.76       55.40      1.85 o 
   2   1   8        0.02        1.98      1.14 o 
   3   1   8      202.28      203.58      3.51 o 
   4   1   8       27.80       28.96      1.37 o 
   5   1   8      179.09      183.56      3.80 o 
   6   1   8      474.65      488.45     11.13 o 
   7   1   8      161.03      163.30      4.07 o 
   8   1   8      114.94      112.31      3.04 o 
  -6   2   8        7.55       10.06      0.81 o 
  -5   2   8     1528.72     1563.98     24.40 o 
  -4   2   8        0.31       -0.56      0.56 o 
  -3   2   8      177.85      171.11      6.00 o 
  -2   2   8      483.15      503.20      9.27 o 
  -1   2   8        0.51        0.45      0.38 o 
   0   2   8      378.41      402.33      5.91 o 
   1   2   8     1260.93     1255.43     32.54 o 
   2   2   8      883.74      867.35     14.18 o 
   3   2   8      799.47      787.79     16.85 o 
   4   2   8       98.35       87.18      2.91 o 
   5   2   8      333.36      309.58      7.07 o 
   6   2   8       52.47       53.11      3.37 o 
   7   2   8     2018.97     2170.06    104.45 o 
   8   2   8      231.83      235.10      5.28 o 
   9   2   8       81.06       74.06      2.81 o 
  -6   3   8       37.77       38.35      1.37 o 
  -5   3   8     1086.80     1128.32     18.03 o 
  -4   3   8     2072.22     2083.08     39.17 o 
  -3   3   8     1494.98     1538.36     29.45 o 
  -2   3   8        2.44        2.16      0.50 o 
  -1   3   8       22.40       23.22      2.74 o 
   0   3   8       64.38       60.84      1.56 o 
   1   3   8      945.48      929.38     15.03 o 
   2   3   8      272.94      286.84      5.57 o 
   3   3   8      335.98      328.23      6.09 o 
   4   3   8     1776.63     1709.21     30.42 o 
   5   3   8        5.71        9.73      1.68 o 
   6   3   8      295.20      322.71      7.33 o 
   7   3   8      952.28     1017.94     18.84 o 
   8   3   8       53.06       50.35      1.61 o 
   9   3   8      169.97      172.62      5.61 o 
  -6   4   8        1.26        2.32      0.43 o 
  -5   4   8       63.43       62.87      2.00 o 
  -4   4   8      215.69      228.12      4.85 o 
  -3   4   8      471.55      486.86     10.68 o 
  -2   4   8      402.24      430.72      8.11 o 
  -1   4   8      175.85      178.72      4.08 o 
   0   4   8       15.72       17.92      0.89 o 
   1   4   8      444.50      421.17      8.90 o 
   2   4   8      153.10      132.33      3.20 o 
   3   4   8       77.98       74.17      2.12 o 
   4   4   8      147.32      140.62      3.16 o 
   5   4   8       46.79       44.07      1.64 o 
   6   4   8      618.44      632.38     12.48 o 
   7   4   8       46.15       52.15      2.19 o 
   8   4   8       20.02       20.83      1.02 o 
   9   4   8      209.08      194.17      4.16 o 
  -6   5   8      250.79      249.75      4.29 o 
  -5   5   8       18.44       18.65      1.04 o 
  -4   5   8     2111.08     2194.14     33.61 o 
  -3   5   8       85.36       89.90      4.86 o 
  -2   5   8       37.64       29.81      1.40 o 
  -1   5   8        1.38        1.14      0.48 o 
   0   5   8      778.55      768.49     11.14 o 
   1   5   8       59.86       53.80      1.76 o 
   2   5   8       77.62       88.29      2.48 o 
   3   5   8     1062.59     1082.49     17.27 o 
   4   5   8        2.08        3.54      0.72 o 
   5   5   8      171.23      180.56      3.81 o 
   6   5   8        0.43        0.47      0.44 o 
   7   5   8     2067.90     2095.50     33.98 o 
   8   5   8       80.31       81.28      2.13 o 
   9   5   8       39.71       36.10      1.87 o 
  -6   6   8      479.62      467.90     18.05 o 
  -5   6   8        4.02        5.22      0.94 o 
  -4   6   8      512.00      512.94     10.62 o 
  -3   6   8       13.09       16.27      1.87 o 
  -2   6   8       23.56       32.65      2.10 o 
  -1   6   8      677.84      661.03     14.96 o 
   0   6   8      766.83      735.29     11.03 o 
   1   6   8       40.89       41.03      2.07 o 
   2   6   8       26.25       26.90      1.31 o 
   3   6   8        0.58        1.28      0.57 o 
   4   6   8        0.19       -0.39      0.80 o 
   5   6   8      118.84      111.10      3.08 o 
   6   6   8      105.93      107.14      4.23 o 
   7   6   8      222.78      240.96      5.34 o 
   8   6   8      489.03      468.22      7.31 o 
  -5   7   8        1.27        3.00      0.53 o 
  -4   7   8       48.46       52.98      2.05 o 
  -3   7   8        7.81        5.31      1.87 o 
  -2   7   8      160.72      144.36      4.05 o 
  -1   7   8      304.05      318.61      6.25 o 
   0   7   8      215.59      214.25      3.61 o 
   1   7   8      577.57      562.07     12.53 o 
   2   7   8       27.95       28.27      1.84 o 
   3   7   8     1350.81     1315.90     21.41 o 
   4   7   8      101.04      105.88      4.11 o 
   5   7   8        1.08        0.62      0.40 o 
   6   7   8      214.08      201.54      4.54 o 
   7   7   8       89.70       83.58      3.36 o 
   8   7   8       70.56       66.80      2.08 o 
  -5   8   8       11.15       10.85      0.94 o 
  -4   8   8      295.22      297.93      8.79 o 
  -3   8   8       34.03       36.84      2.24 o 
  -2   8   8       21.16       14.90      1.32 o 
  -1   8   8        6.84        7.28      1.22 o 
   0   8   8     1289.42     1224.15     15.43 o 
   1   8   8      165.58      161.06      4.15 o 
   2   8   8     5674.06     5291.44     93.66 o 
   3   8   8      521.35      489.86      8.32 o 
   4   8   8       44.74       51.39      2.89 o 
   5   8   8       39.22       40.41      2.52 o 
   6   8   8       22.73       25.86      1.30 o 
   7   8   8      139.50      148.53      3.71 o 
   8   8   8      130.25      128.47      3.07 o 
  -4   9   8      575.45      580.14     15.15 o 
  -3   9   8        5.45        2.06      0.75 o 
  -2   9   8      598.19      612.06     12.09 o 
  -1   9   8       85.30       79.78      2.69 o 
   0   9   8      193.69      173.41      4.44 o 
   1   9   8       11.66       10.96      2.15 o 
   2   9   8        3.78        2.75      0.72 o 
   3   9   8     1603.27     1573.40     22.57 o 
   4   9   8      387.58      388.77     11.13 o 
   5   9   8        0.66        8.49      5.33 o 
   6   9   8      317.85      314.85      5.80 o 
   7   9   8        0.06        0.96      0.32 o 
  -3  10   8        3.53        1.31      0.56 o 
  -2  10   8        2.14        5.31      0.84 o 
  -1  10   8       72.55       69.19      2.29 o 
   0  10   8       26.82       21.88      2.06 o 
   1  10   8      233.59      219.54      6.36 o 
   2  10   8      527.97      524.26     10.63 o 
   3  10   8      632.73      623.91      9.81 o 
   4  10   8       35.74       41.05      1.74 o 
   5  10   8      147.24      157.86      5.17 o 
   6  10   8       20.09       19.71      3.55 o 
  -1  11   8       22.05       26.18      1.87 o 
   0  11   8       94.75       99.31      4.30 o 
   1  11   8      136.53      144.01      5.61 o 
   2  11   8       31.20       31.41      1.37 o 
   3  11   8      290.95      277.45      4.99 o 
   4  11   8        3.01        3.74      0.57 o 
   5  11   8       25.99       31.02      1.77 o 
   0  12   8       28.87       27.87      1.68 o 
   1  12   8      113.09      109.22      3.93 o 
  -1  -5   9      255.88      253.61      5.03 o 
   0  -5   9      105.53       99.11      2.99 o 
   1  -5   9      167.06      166.61      3.67 o 
   2  -5   9        4.19        3.89      0.53 o 
  -3  -4   9        2.79        2.06      0.75 o 
  -2  -4   9       73.98       67.79      3.51 o 
  -1  -4   9        1.51        0.94      0.40 o 
   0  -4   9      169.29      173.55      4.07 o 
   1  -4   9        3.26        3.61      0.58 o 
   2  -4   9      105.56      107.73      2.90 o 
   3  -4   9        1.99        2.45      0.53 o 
   4  -4   9       30.84       36.22      1.38 o 
  -3  -3   9      196.57      208.23      4.68 o 
  -2  -3   9      258.53      252.10      9.35 o 
  -1  -3   9       57.49       57.57      2.99 o 
   0  -3   9      229.26      237.22      5.61 o 
   1  -3   9       87.59       87.64      5.33 o 
   2  -3   9       53.28       57.85      2.10 o 
   3  -3   9       45.67       57.75      2.10 o 
   4  -3   9      347.31      352.18      7.05 o 
   5  -3   9      735.86      759.56     13.15 o 
   6  -3   9        6.60        5.42      0.75 o 
  -5  -2   9       24.16       19.45      1.31 o 
  -4  -2   9       95.73       98.76      2.71 o 
  -3  -2   9       28.15       34.97      1.57 o 
  -2  -2   9        8.67       11.08      2.34 o 
  -1  -2   9      908.91      865.89     16.25 o 
   0  -2   9      914.27      923.51     24.13 o 
   1  -2   9      634.60      643.29     11.85 o 
   2  -2   9       88.16       96.39      2.96 o 
   3  -2   9     1135.27     1153.64     19.97 o 
   4  -2   9       95.35      100.91      3.03 o 
   5  -2   9       18.92       20.74      1.25 o 
   6  -2   9        8.42       10.64      1.50 o 
  -5  -1   9        0.21        0.07      0.31 o 
  -4  -1   9      140.35      156.54      4.18 o 
  -3  -1   9       25.65       34.11      1.40 o 
  -2  -1   9        4.18        2.26      0.52 o 
  -1  -1   9     1155.91     1131.43     17.71 o 
   0  -1   9     3006.21     2854.60     34.93 o 
   1  -1   9      164.07      162.03      3.15 o 
   2  -1   9     1038.59     1049.11     18.27 o 
   3  -1   9       65.53       70.58      5.05 o 
   4  -1   9       20.60       24.54      1.45 o 
   5  -1   9       35.20       36.39      1.72 o 
   6  -1   9        1.99        2.59      0.53 o 
   7  -1   9       42.02       45.82      2.06 o 
  -5   0   9        3.08        4.96      0.72 o 
  -4   0   9        0.80        1.22      0.84 o 
  -3   0   9      156.04      170.17      4.76 o 
  -2   0   9        2.26        0.59      0.45 o 
  -1   0   9       89.65       90.36      3.79 o 
   0   0   9      186.34      175.95      3.19 o 
   1   0   9      216.81      223.33      5.01 o 
   2   0   9       14.90       14.51      1.12 o 
   3   0   9     2936.66     2997.34     71.63 o 
   4   0   9      135.60      133.01      3.70 o 
   5   0   9       21.99       21.76      1.21 o 
   6   0   9       88.07       98.20      2.34 o 
   7   0   9      104.45       96.51      2.58 o 
  -6   1   9        1.46        1.50      0.75 o 
  -5   1   9      380.12      399.69     14.91 o 
  -4   1   9      612.61      625.23     12.38 o 
  -3   1   9      391.02      377.59      8.62 o 
  -2   1   9      322.32      320.81      8.08 o 
  -1   1   9      732.06      707.87     12.52 o 
   0   1   9     1100.91     1044.62     12.13 o 
   1   1   9      678.29      667.30     11.35 o 
   2   1   9       10.45       13.86      0.91 o 
   3   1   9      338.63      336.01      5.84 o 
   4   1   9      330.86      330.87      5.79 o 
   5   1   9      294.86      287.51      5.20 o 
   6   1   9      100.69      101.64      2.46 o 
   7   1   9      251.10      255.57      5.62 o 
   8   1   9       35.09       35.53      1.87 o 
  -6   2   9       30.58       31.05      2.06 o 
  -5   2   9        0.10        1.51      0.38 o 
  -4   2   9       32.29       32.76      1.42 o 
  -3   2   9      110.63      117.72      3.77 o 
  -2   2   9      492.83      487.57     19.62 o 
  -1   2   9      605.82      600.75     10.84 o 
   0   2   9      316.36      287.38      4.60 o 
   1   2   9      164.49      174.92      3.95 o 
   2   2   9      268.71      269.20      5.41 o 
   3   2   9     1515.31     1490.90     23.16 o 
   4   2   9      622.51      620.97     12.43 o 
   5   2   9       48.17       43.49      2.05 o 
   6   2   9       28.70       23.56      2.24 o 
   7   2   9       23.50       25.66      1.38 o 
   8   2   9       22.21       22.07      1.12 o 
  -6   3   9       56.18       57.60      2.99 o 
  -5   3   9      228.55      227.77      4.49 o 
  -4   3   9      653.29      697.85     11.77 o 
  -3   3   9       68.42       75.55      2.87 o 
  -2   3   9      417.95      419.94      7.97 o 
  -1   3   9        8.03        8.05      0.90 o 
   0   3   9       15.47       17.96      1.01 o 
   1   3   9      870.62      877.83     14.42 o 
   2   3   9      136.99      124.48      3.18 o 
   3   3   9       57.10       56.59      1.82 o 
   4   3   9      371.88      372.16      8.20 o 
   5   3   9      114.46      111.98      3.56 o 
   6   3   9       11.30       10.38      1.12 o 
   7   3   9      257.95      283.24      6.34 o 
   8   3   9      216.16      217.28      5.33 o 
  -5   4   9       44.06       47.22      1.57 o 
  -4   4   9      833.90      889.36     14.53 o 
  -3   4   9      451.69      474.04     10.41 o 
  -2   4   9        0.62        1.06      0.43 o 
  -1   4   9       67.72       70.25      2.31 o 
   0   4   9       12.04       10.03      0.78 o 
   1   4   9       75.15       82.30      3.10 o 
   2   4   9       17.64       24.77      1.29 o 
   3   4   9      110.26      100.68      2.62 o 
   4   4   9      795.11      796.91     21.13 o 
   5   4   9      396.47      400.72      6.97 o 
   6   4   9       35.50       26.18      1.57 o 
   7   4   9      543.22      553.51     15.59 o 
   8   4   9        2.56        5.15      0.53 o 
  -5   5   9      128.16      121.45      2.76 o 
  -4   5   9      164.52      175.56      4.53 o 
  -3   5   9        1.72        1.23      0.75 o 
  -2   5   9        0.80        0.52      0.38 o 
  -1   5   9     4044.48     4095.23     64.26 o 
   0   5   9      594.17      575.67      8.06 o 
   1   5   9        7.65        9.80      2.44 o 
   2   5   9      194.58      189.01      4.25 o 
   3   5   9      587.98      594.57     16.21 o 
   4   5   9       13.23       13.24      1.30 o 
   5   5   9      102.92       92.82      2.46 o 
   6   5   9        0.15        1.70      0.49 o 
   7   5   9      154.50      147.15      4.97 o 
   8   5   9       14.53        9.78      0.86 o 
  -5   6   9        4.82        4.72      0.58 o 
  -4   6   9     1302.19     1378.31     25.40 o 
  -3   6   9      342.29      345.43     10.47 o 
  -2   6   9       13.21       17.26      1.44 o 
  -1   6   9     2604.69     2616.68    109.13 o 
   0   6   9     1179.05     1142.26     16.44 o 
   1   6   9      831.19      824.88     26.56 o 
   2   6   9      479.17      491.83     10.89 o 
   3   6   9      675.03      698.02     11.27 o 
   4   6   9        8.29        9.39      1.10 o 
   5   6   9      122.13      127.07      3.65 o 
   6   6   9        0.38        0.76      0.38 o 
   7   6   9      110.04      122.80      4.70 o 
   8   6   9       23.84       26.86      0.99 o 
  -5   7   9       72.58       73.69      2.81 o 
  -4   7   9       62.40       62.57      2.10 o 
  -3   7   9       31.95       34.44      1.68 o 
  -2   7   9      166.05      161.23      8.88 o 
  -1   7   9      331.95      300.58      6.84 o 
   0   7   9     2034.28     1864.29     25.79 o 
   1   7   9     1072.61     1056.24     17.22 o 
   2   7   9      830.18      883.43     14.51 o 
   3   7   9      288.21      290.37      5.36 o 
   4   7   9      314.72      326.61      7.04 o 
   5   7   9       24.46       17.98      1.46 o 
   6   7   9      521.53      521.42     10.42 o 
   7   7   9      692.42      683.07     14.43 o 
   8   7   9      128.15      124.20      4.02 o 
  -4   8   9      144.47      142.70      4.68 o 
  -3   8   9        5.86        3.37      0.75 o 
  -2   8   9      484.20      498.37     10.75 o 
  -1   8   9        0.07        1.03      0.65 o 
   0   8   9        8.46        5.18      0.79 o 
   1   8   9      405.41      419.22      7.32 o 
   2   8   9       37.36       37.24      1.55 o 
   3   8   9     1057.09     1032.28     18.27 o 
   4   8   9     1584.45     1525.36     25.86 o 
   5   8   9      843.71      866.57     20.47 o 
   6   8   9      365.70      360.48      9.65 o 
   7   8   9      177.91      166.49      4.05 o 
  -3   9   9       46.90       49.93      2.24 o 
  -2   9   9        2.31        2.43      0.58 o 
  -1   9   9        6.70        7.79      0.90 o 
   0   9   9       99.48      105.29      4.86 o 
   1   9   9      102.31      102.34      3.14 o 
   2   9   9        0.44        0.28      0.40 o 
   3   9   9       12.19       12.53      1.16 o 
   4   9   9     1109.02     1095.77     52.65 o 
   5   9   9       64.67       68.91      5.42 o 
   6   9   9     2120.29     2007.46     33.64 o 
   7   9   9        1.63        1.50      2.06 o 
  -2  10   9       98.88      102.40      2.63 o 
  -1  10   9       49.13       39.78      1.57 o 
   0  10   9       42.13       36.10      2.43 o 
   1  10   9        0.63        0.19      0.56 o 
   2  10   9        2.42        2.87      0.58 o 
   3  10   9        7.49        8.70      0.83 o 
   4  10   9        0.06        0.58      0.56 o 
   5  10   9       67.37       66.35      2.80 o 
   6  10   9      222.36      223.38      6.45 o 
  -1  11   9       58.20       55.92      2.62 o 
   0  11   9      267.92      257.90      8.23 o 
   1  11   9       38.87       33.85      2.24 o 
   2  11   9      166.85      150.26      3.62 o 
   3  11   9      157.85      147.40      5.42 o 
   4  11   9       88.96       93.12      3.24 o 
   0  -4  10      109.27      113.64      2.69 o 
   1  -4  10        4.09        6.09      0.66 o 
   2  -4  10       84.80       91.29      3.93 o 
  -2  -3  10       43.70       41.94      1.44 o 
  -1  -3  10      237.38      245.79      5.06 o 
   0  -3  10      346.03      349.77      6.76 o 
   1  -3  10        0.04        0.65      0.40 o 
   2  -3  10       97.21       97.44      3.55 o 
   3  -3  10      269.12      278.48      7.48 o 
   4  -3  10        0.08        0.75      0.47 o 
  -3  -2  10      299.32      266.32      7.48 o 
  -2  -2  10        4.20        4.16      0.58 o 
  -1  -2  10       56.61       64.22      3.55 o 
   0  -2  10       97.30       98.28      2.82 o 
   1  -2  10       55.80       55.94      4.68 o 
   2  -2  10      117.67      122.35      3.22 o 
   3  -2  10      943.47      992.37     17.09 o 
   4  -2  10        8.22        9.94      0.93 o 
   5  -2  10      120.65      130.44      3.03 o 
  -3  -1  10       47.60       51.15      1.89 o 
  -2  -1  10      143.48      147.53      5.33 o 
  -1  -1  10       72.69       72.04      1.98 o 
   0  -1  10      195.78      199.00      3.95 o 
   1  -1  10      222.90      231.85      4.38 o 
   2  -1  10      120.75      131.65      3.49 o 
   3  -1  10     1265.73     1311.74     19.12 o 
   4  -1  10      186.81      194.19      4.47 o 
   5  -1  10      387.26      398.99      7.56 o 
   6  -1  10       18.21       15.15      1.03 o 
  -4   0  10        6.83        9.28      0.90 o 
  -3   0  10       60.88       61.75      2.20 o 
  -2   0  10       10.91        8.90      1.03 o 
  -1   0  10       21.29       20.12      1.30 o 
   0   0  10       22.44       22.23      1.87 o 
   1   0  10      332.90      338.01      5.93 o 
   2   0  10       46.15       44.55      1.57 o 
   3   0  10        1.54        2.24      0.66 o 
   4   0  10       27.87       32.23      3.27 o 
   5   0  10       58.84       60.75      2.81 o 
   6   0  10      464.39      453.58      8.28 o 
  -4   1  10       75.05       79.48      2.52 o 
  -3   1  10       50.57       46.31      3.65 o 
  -2   1  10     1448.48     1472.75     34.60 o 
  -1   1  10       70.48       61.48      2.38 o 
   0   1  10      364.02      356.52      8.12 o 
   1   1  10       33.40       32.52      4.30 o 
   2   1  10        5.87        6.92      0.93 o 
   3   1  10      193.84      191.01      6.73 o 
   4   1  10       19.64       23.29      1.45 o 
   5   1  10      283.29      272.49      6.15 o 
   6   1  10      380.40      379.16      7.74 o 
   7   1  10        7.36        7.67      0.94 o 
  -5   2  10       37.31       41.96      1.57 o 
  -4   2  10      177.77      183.10      3.78 o 
  -3   2  10      309.20      325.03      7.45 o 
  -2   2  10      580.12      595.26     12.43 o 
  -1   2  10       16.81       15.96      1.35 o 
   0   2  10      443.05      434.55      6.52 o 
   1   2  10      506.57      512.90      7.99 o 
   2   2  10      162.78      171.47      3.94 o 
   3   2  10      265.17      270.90      6.35 o 
   4   2  10      950.18      946.88     17.79 o 
   5   2  10      364.10      353.96      7.74 o 
   6   2  10        0.16        0.71      0.35 o 
   7   2  10      651.09      635.52     11.77 o 
  -5   3  10      545.38      532.86     10.62 o 
  -4   3  10       18.11       15.74      1.53 o 
  -3   3  10      323.65      353.54      8.04 o 
  -2   3  10      340.71      355.39      8.17 o 
  -1   3  10     2419.84     2514.45     46.73 o 
   0   3  10      696.06      668.81     10.21 o 
   1   3  10      518.74      506.63      7.95 o 
   2   3  10       21.68       19.77      1.97 o 
   3   3  10      377.39      388.79     11.60 o 
   4   3  10     2038.98     2102.44     37.16 o 
   5   3  10      259.80      256.82      4.88 o 
   6   3  10       11.13       10.06      0.82 o 
   7   3  10        9.97       12.94      0.97 o 
  -5   4  10       74.59       74.06      2.81 o 
  -4   4  10       13.44       14.16      0.96 o 
  -3   4  10       64.76       67.40      2.71 o 
  -2   4  10      419.02      459.96     10.01 o 
  -1   4  10        3.84        3.92      0.76 o 
   0   4  10       98.67      102.24      2.99 o 
   1   4  10      603.03      632.01      9.56 o 
   2   4  10       88.68       83.26      2.48 o 
   3   4  10       44.18       43.70      2.12 o 
   4   4  10       28.06       25.82      1.59 o 
   5   4  10      108.70       96.92      2.50 o 
   6   4  10      192.47      203.60      3.98 o 
   7   4  10       79.47       81.60      2.90 o 
  -4   5  10       84.33       87.39      2.25 o 
  -3   5  10       14.63       14.96      1.30 o 
  -2   5  10      333.35      350.52      7.99 o 
  -1   5  10        6.99        4.60      0.85 o 
   0   5  10     1100.01     1090.00     17.07 o 
   1   5  10        0.49        0.75      0.36 o 
   2   5  10     1210.68     1252.92     17.52 o 
   3   5  10       81.00       79.23      2.91 o 
   4   5  10        0.04        0.09      0.53 o 
   5   5  10      135.20      148.22      8.04 o 
   6   5  10      157.62      162.57      3.29 o 
   7   5  10       74.76       74.74      2.23 o 
  -4   6  10      456.60      464.46      9.23 o 
  -3   6  10      301.44      305.79      6.79 o 
  -2   6  10       72.83       76.87      3.55 o 
  -1   6  10       23.70       18.89      1.68 o 
   0   6  10      572.78      591.09     24.22 o 
   1   6  10       97.23       99.59      2.65 o 
   2   6  10      131.31      132.52      3.24 o 
   3   6  10      470.61      494.72      9.73 o 
   4   6  10      249.52      271.40      6.16 o 
   5   6  10      525.36      547.06     10.57 o 
   6   6  10      409.07      408.40      8.15 o 
   7   6  10      477.25      491.05     26.52 o 
  -4   7  10      223.83      221.62      6.55 o 
  -3   7  10        0.50        0.31      0.75 o 
  -2   7  10       33.71       44.53      1.78 o 
  -1   7  10        0.89        0.59      0.45 o 
   0   7  10       96.60      115.26      3.37 o 
   1   7  10      558.17      544.80     16.93 o 
   2   7  10      135.55      161.91      4.40 o 
   3   7  10     2957.35     2960.55    116.02 o 
   4   7  10      102.64      110.60      3.27 o 
   5   7  10      354.06      361.70      7.40 o 
   6   7  10       53.52       45.38      1.80 o 
   7   7  10        3.31        4.55      1.68 o 
  -3   8  10      160.44      150.18      4.86 o 
  -2   8  10        0.07        1.15      0.47 o 
  -1   8  10       85.97       74.42      2.42 o 
   0   8  10       50.17       51.83      2.18 o 
   1   8  10      273.12      270.42      5.10 o 
   2   8  10      154.92      157.74      3.73 o 
   3   8  10       69.94       71.27      2.19 o 
   4   8  10      308.28      304.18      5.34 o 
   5   8  10      355.38      348.63      9.44 o 
   6   8  10      141.17      134.66      4.55 o 
   7   8  10       10.36       14.28      1.25 o 
  -2   9  10      228.13      232.04      4.95 o 
  -1   9  10      419.09      377.78      7.64 o 
   0   9  10       31.76       28.43      2.24 o 
   1   9  10      113.92      107.91      4.86 o 
   2   9  10        0.01        2.77      2.62 o 
   3   9  10       29.79       27.64      2.06 o 
   4   9  10       38.10       35.75      1.93 o 
   5   9  10      361.79      356.52     15.06 o 
   6   9  10       95.30       85.38      2.71 o 
  -1  10  10        3.06        2.99      0.75 o 
   0  10  10      236.72      223.87      7.48 o 
   1  10  10       27.28       29.36      2.06 o 
   2  10  10        4.20        2.90      0.53 o 
   3  10  10        9.30        9.54      0.85 o 
   4  10  10       70.02       70.54      2.78 o 
   5  10  10      129.78      128.30      3.96 o 
   1  11  10       51.22       55.55      2.62 o 
   2  11  10       88.42       75.93      3.18 o 
   0  -2  11      596.82      619.79     14.21 o 
   1  -2  11       65.21       61.34      1.84 o 
   2  -2  11        0.49        0.87      0.32 o 
   3  -2  11      415.63      404.41      7.24 o 
  -2  -1  11      218.12      214.70      5.61 o 
  -1  -1  11       23.57       24.69      1.50 o 
   0  -1  11        0.23        0.00      0.37 o 
   1  -1  11      402.22      404.11      7.56 o 
   2  -1  11      240.14      232.28      6.55 o 
   3  -1  11       65.49       65.05      2.24 o 
   4  -1  11        0.46        0.75      0.40 o 
  -2   0  11      138.89      136.27      4.02 o 
  -1   0  11        7.50        9.22      0.90 o 
   0   0  11     1379.08     1385.74     24.25 o 
   1   0  11       30.05       29.99      1.18 o 
   2   0  11       88.39       85.84      2.14 o 
   3   0  11        0.04        0.00      0.32 o 
   4   0  11        0.09        2.16      1.30 o 
   5   0  11      188.75      193.35      4.49 o 
  -3   1  11       28.43       34.51      1.44 o 
  -2   1  11       36.87       37.65      1.62 o 
  -1   1  11      294.77      283.62     17.49 o 
   0   1  11      153.21      159.16      6.73 o 
   1   1  11      202.80      210.89      5.25 o 
   2   1  11      250.74      245.59      5.99 o 
   3   1  11       31.44       39.27      3.37 o 
   4   1  11      520.48      543.67     15.15 o 
   5   1  11        4.29        5.80      1.12 o 
   6   1  11        0.12        1.50      0.56 o 
  -3   2  11        7.11        9.12      0.68 o 
  -2   2  11       40.89       42.31      1.80 o 
  -1   2  11      713.78      708.77     12.55 o 
   0   2  11      170.23      171.30      5.14 o 
   1   2  11      216.29      214.47      4.36 o 
   2   2  11       10.23       12.65      1.00 o 
   3   2  11      765.04      742.52     14.15 o 
   4   2  11      118.55      112.79      3.31 o 
   5   2  11       30.50       31.62      1.45 o 
   6   2  11      195.74      181.58      3.30 o 
  -3   3  11       31.92       31.69      1.44 o 
  -2   3  11       29.81       30.45      1.49 o 
  -1   3  11      909.93      920.74     18.33 o 
   0   3  11      109.75      119.64      4.49 o 
   1   3  11      803.63      813.57     13.06 o 
   2   3  11      111.50      115.77      2.90 o 
   3   3  11        2.04        7.97      2.71 o 
   4   3  11       56.46       54.62      2.25 o 
   5   3  11      211.31      189.51      4.69 o 
   6   3  11      106.84      100.58      2.22 o 
  -3   4  11       22.64       25.44      1.04 o 
  -2   4  11       21.02       18.88      1.68 o 
  -1   4  11       35.73       37.38      1.39 o 
   0   4  11      149.28      153.56      4.39 o 
   1   4  11       41.29       43.53      1.61 o 
   2   4  11      748.73      781.65     12.65 o 
   3   4  11      433.05      427.12      8.99 o 
   4   4  11      316.97      324.88      7.27 o 
   5   4  11       82.38       92.25      2.97 o 
   6   4  11       72.50       68.55      4.34 o 
   7   4  11        1.12        4.49      2.99 o 
  -3   5  11      114.99      106.55      2.45 o 
  -2   5  11      217.19      222.52      5.35 o 
  -1   5  11      515.53      507.66     10.59 o 
   0   5  11       64.17       71.29      2.69 o 
   1   5  11      109.93      115.31      2.86 o 
   2   5  11       98.08      101.31      2.70 o 
   3   5  11     2370.10     2516.07     49.32 o 
   4   5  11       23.44       27.73      1.56 o 
   5   5  11       69.68       80.78      3.88 o 
   6   5  11       82.38       81.43      2.44 o 
   7   5  11       20.94       15.52      4.49 o 
  -3   6  11       29.16       25.82      1.17 o 
  -1   6  11       10.96        7.70      0.70 o 
   0   6  11       74.67       71.26      2.63 o 
   1   6  11      350.81      353.62      6.41 o 
   2   6  11      691.52      726.47     11.76 o 
   3   6  11       92.25       88.81      2.39 o 
   4   6  11       19.88       27.23      1.79 o 
   5   6  11      795.15      798.72     14.15 o 
   6   6  11      823.86      773.23     17.66 o 
  -2   7  11        9.79       10.66      1.31 o 
  -1   7  11       85.32       78.75      2.00 o 
   0   7  11       39.68       44.25      2.43 o 
   1   7  11      374.73      363.47     20.39 o 
   2   7  11       59.56       55.78      2.18 o 
   3   7  11     1342.21     1406.88     25.26 o 
   4   7  11        4.72        4.85      0.78 o 
   5   7  11      178.75      177.77      6.32 o 
   6   7  11      731.44      707.37     13.46 o 
  -1   8  11        6.02        6.41      0.84 o 
   0   8  11       37.70       36.67      1.65 o 
   1   8  11       67.44       65.45      2.44 o 
   2   8  11        9.12       12.71      1.36 o 
   3   8  11       76.10       70.40      1.98 o 
   4   8  11        5.09        4.75      0.60 o 
   5   8  11       26.20       25.35      1.78 o 
   6   8  11      210.87      195.25     14.03 o 
  -1   9  11        7.42        9.54      1.12 o 
   0   9  11      332.07      328.60      9.91 o 
   1   9  11      142.71      124.74      5.05 o 
   2   9  11      190.29      170.94      4.07 o 
   3   9  11       10.69       14.88      1.03 o 
   4   9  11      313.54      321.32      7.45 o 
   5   9  11       16.91       17.95      1.26 o 
   1  10  11      492.53      483.26     13.47 o 
   2  10  11        0.06        0.19      0.56 o 
  -1   1  12       21.11       18.70      1.68 o 
   0   1  12       34.53       36.28      2.43 o 
   1   1  12      712.24      718.16     21.51 o 
   3   1  12       60.94       61.70      2.05 o 
   4   1  12      264.43      243.89      5.40 o 
  -2   2  12      430.18      402.10     12.53 o 
  -1   2  12       68.81       68.82      3.55 o 
   0   2  12        8.75        8.79      1.31 o 
   1   2  12      242.12      256.78      9.16 o 
   2   2  12      188.77      182.79      7.39 o 
   3   2  12       20.09       17.83      1.12 o 
   4   2  12        0.06        0.83      0.75 o 
   5   2  12       54.63       51.49      1.78 o 
  -2   3  12       99.52      101.55      4.30 o 
  -1   3  12      782.61      791.78     15.39 o 
   0   3  12      311.19      309.71      6.87 o 
   1   3  12        0.03        0.37      0.40 o 
   2   3  12      209.14      218.52      5.33 o 
   3   3  12        2.40        2.85      0.50 o 
   4   3  12      105.64      103.14      2.93 o 
   5   3  12        0.68        0.02      0.24 o 
  -2   4  12        9.44       11.97      1.50 o 
  -1   4  12       34.08       34.12      1.57 o 
   0   4  12      183.09      194.03      4.84 o 
   1   4  12       42.67       43.06      1.91 o 
   2   4  12      128.30      128.10      2.90 o 
   3   4  12      922.76      912.32     14.18 o 
   4   4  12        6.59        4.99      0.56 o 
   5   4  12      113.98      124.84      3.16 o 
  -1   5  12       50.16       52.92      2.06 o 
   0   5  12      589.59      616.27     12.41 o 
   1   5  12        7.88        9.09      0.99 o 
   2   5  12      155.03      157.98      3.33 o 
   3   5  12      227.85      236.92      4.49 o 
   4   5  12      268.65      271.51      4.75 o 
   5   5  12       33.68       33.12      1.17 o 
  -1   6  12      120.12      118.76      4.30 o 
   0   6  12       38.33       33.90      1.26 o 
   1   6  12      334.32      328.86      7.32 o 
   2   6  12        0.85        0.94      0.38 o 
   3   6  12        9.63       11.78      0.85 o 
   4   6  12      167.68      166.78      5.83 o 
   5   6  12      119.66      117.75      4.92 o 
  -1   7  12        4.84        7.48      0.94 o 
   0   7  12      297.83      326.86      6.87 o 
   1   7  12       43.08       40.51      1.70 o 
   2   7  12        4.54        5.66      1.22 o 
   3   7  12      366.38      341.14     10.19 o 
   4   7  12      147.42      124.61      2.58 o 
   5   7  12      444.85      412.58     19.45 o 
   0   8  12      105.54      104.36      3.93 o 
   1   8  12        0.10       -0.37      0.37 o 
   2   8  12      127.79      122.73      3.30 o 
   3   8  12        1.52        2.47      0.38 o 
   2   9  12       38.39       31.05      1.87 o 
   1   4  13      195.82      185.15      6.55 o 
   2   4  13       46.76       42.08      2.43 o 
   3   4  13      759.65      726.77     21.13 o 
                                                 
